# Supplementary material for: Octa­kis[2,2′,5,5′-tetra­thia­fulvalenium(0.5+)] bis­[hexa­molybdate(2−)] acetonitrile solvate
Source: Acta Crystallogr Sect E Struct Rep Online. 2009 Aug 12;65(Pt 9):m1063–4. doi: 10.1107/S1600536809031092 (PMC2970104; doi:10.1107/S1600536809031092)
Supplement: Supplementary file 1 [file e-65-m1063-sup1.cif]

##############################################################################
###                                                                        ###
###        Electronic paper (Acta Crystallographica Section E)             ###
###                                                                        ###
##############################################################################
#                                                                            #
# This CIF contains the data in a paper accepted for publication in Acta     #
# Crystallographica Section E. It conforms to the requirements of Notes      #
# for Authors for Section E, and has been peer reviewed under the auspices   #
# of the IUCr Commission on Journals.                                        #
#                                                                            #
# Full details of the Crystallographic Information File format               #
# are given in the paper "The Crystallographic Information File (CIF):       #
# a New Standard Archive File for Crystallography" by S. R. Hall, F. H.      #
# Allen and I. D. Brown [Acta Cryst. (1991), A47, 655-685].                  #
#                                                                            #
# The current version of the core CIF dictionary is obtainable from          #
# ftp://ftp.iucr.org/pub/cif_core.dic. The current version number is 2.4.    #
#                                                                            #
# Software is freely available for graphical display of the structure(s) in  #
# this CIF.  For information consult the CIF home page http://www.iucr.org/  #
# cif/home.html                                                              #
#                                                                            #
# This file may be used for bona fide research purposes within the           #
# scientific community so long as proper attribution is given to the journal # 
# article from which it was obtained.                                        #
#                                                                            #
##############################################################################
                                             
data_global
_audit_creation_method     'from SHELXL-97 with Word-Perfect Macro PRPKAPPA'
_journal_date_recd_electronic     2009-07-30
_journal_date_accepted     2009-08-05
_journal_name_full     'Acta Crystallographica, Section E'
_journal_year     2009
_journal_volume     65
_journal_issue      9
_journal_page_first     m1063
_journal_page_last     m1064
_journal_paper_category     QM
_journal_coeditor_code     HG2545
_publ_contact_author_name     'Dr Sihem Boufas'
_publ_contact_author_address
;
Universit\'e 20 Aout 1955
Skikda
Algeria
;
_publ_contact_author_email     boufas_sihem@yahoo.fr
_publ_contact_author_fax     '01334-483808'
_publ_contact_author_phone     '01334-463839'
_publ_section_title
;
Octakis[2,2',5,5'-tetrathiafulvalenium(0.5+)] bis[hexamolybdate(2-)]
acetonitrile solvate
;
loop_
    _publ_author_name
    _publ_author_address
    'Ikram Zebiri'
;
Laboratoire de Chimie des Mat\'eriaux
Facult\'e des Sciences
Universit\'e Mentouri
25000 Constantine
Algeria
;
    'Anak, Berkahoum '
;
Laboratoire de Chimie des Mat\'eriaux
Facult\'e des Sciences
Universit\'e Mentouri
25000 Constantine
Algeria
;
    'Djebli, Yacine'
;
Laboratoire de Chimie des Mat\'eriaux
Facult\'e des Sciences
Universit\'e Mentouri
25000 Constantine
Algeria
;
    'Boufas, Sihem'
;
Universit\'e 20 Aout 1955
Skikda
Algeria
;
    'Le\"ila Bencharif'
;
Laboratoire de Chimie des Mat\'eriaux
Facult\'e des Sciences
Universit\'e Mentouri
25000 Constantine
Algeria
;
data_I
_chemical_name_systematic
;
Octakis[2,2',5,5'-tetrathiafulvalenium(0.5+)] bis[hexamolybdate(2-)]
acetonitrile solvate
;
_chemical_name_common     ?
_chemical_formula_moiety     '8(C6 H4 S4 0.5+), 2(Mo6 O19 2-), C2 H3 N'
_chemical_formula_sum     'C50 H35 Mo12 N O38 S32'
_chemical_formula_iupac     '(C6 H4 S4)8 [Mo6 O19]2, C2 H3 N'
_chemical_formula_weight     3434.99
_chemical_melting_point     ?
_symmetry_cell_setting     monoclinic
_symmetry_space_group_name_H-M     'P 21/m'
_symmetry_space_group_name_Hall     '-P 2yb'
loop_
    _symmetry_equiv_pos_as_xyz
    'x, y, z'
    '-x, y+1/2, -z'
    '-x, -y, -z'
    'x, -y-1/2, z'
_cell_length_a     14.3179(8)
_cell_length_b     20.2299(10)
_cell_length_c     16.7625(10)
_cell_angle_alpha     90
_cell_angle_beta     101.266(3)
_cell_angle_gamma     90
_cell_volume     4761.7(5)
_cell_formula_units_Z     2
_cell_measurement_reflns_used     2190
_cell_measurement_theta_min     2.82
_cell_measurement_theta_max     27.31
_cell_measurement_temperature     100(2)
_exptl_crystal_description     plates
_exptl_crystal_colour     colourless
_exptl_crystal_size_max     0.25
_exptl_crystal_size_mid     0.15
_exptl_crystal_size_min     0.1
_exptl_crystal_density_diffrn     2.396
_exptl_crystal_density_meas     ?
_exptl_crystal_density_method     'not measured'
_exptl_crystal_F_000     3324
_exptl_absorpt_coefficient_mu     2.305
_exptl_absorpt_correction_type     multi-scan
_exptl_absorpt_process_details     '(SADABS; Sheldrick, 1996)'
_exptl_absorpt_correction_T_min     0.5965
_exptl_absorpt_correction_T_max     0.8022
_exptl_special_details
;
;
_diffrn_ambient_temperature     100.0(10)
_diffrn_radiation_type     MoK\a
_diffrn_radiation_wavelength     0.71073
_diffrn_radiation_source     'fine-focus sealed X-ray tube'
_diffrn_radiation_monochromator     graphite
_diffrn_measurement_device_type     'Nonius KappaCCD'
_diffrn_measurement_method     '\f scans, and \w scans with \k offsets'
_diffrn_reflns_number     45527
_diffrn_reflns_av_R_equivalents     0.0721
_diffrn_reflns_av_sigmaI/netI     0.0649
_diffrn_reflns_theta_min     1.45
_diffrn_reflns_theta_max     27.45
_diffrn_reflns_theta_full     27.45
_diffrn_measured_fraction_theta_max     0.997
_diffrn_measured_fraction_theta_full     0.997
_diffrn_reflns_limit_h_min     -18
_diffrn_reflns_limit_h_max     18
_diffrn_reflns_limit_k_min     -26
_diffrn_reflns_limit_k_max     26
_diffrn_reflns_limit_l_min     -21
_diffrn_reflns_limit_l_max     21
_diffrn_standards_decay_%     0
_reflns_number_total     11170
_reflns_number_gt     8144
_reflns_threshold_expression     I>2\s(I)
_refine_ls_structure_factor_coef     Fsqd
_refine_ls_matrix_type     full
_refine_ls_R_factor_all     0.0615
_refine_ls_R_factor_gt     0.0356
_refine_ls_wR_factor_gt     0.0652
_refine_ls_wR_factor_ref     0.0732
_refine_ls_goodness_of_fit_ref     1
_refine_ls_restrained_S_all     1
_refine_ls_number_reflns     11170
_refine_ls_number_parameters     629
_refine_ls_number_restraints     0
_refine_ls_hydrogen_treatment     constr
_refine_ls_weighting_scheme     calc
_refine_ls_weighting_details
                  'calc w=1/[\s^2^(Fo^2^)+(0.021P)^2^] where P=(Fo^2^+2Fc^2^)/3'
_atom_sites_solution_hydrogens     geom
_atom_sites_solution_primary     direct
_atom_sites_solution_secondary     difmap
_refine_ls_shift/su_max     0.003
_refine_ls_shift/su_mean     0
_refine_diff_density_max     0.877
_refine_diff_density_min     -0.699
_refine_ls_extinction_method     'SHELXL97 (Sheldrick, 2008)'
_refine_ls_extinction_coef     0.08(2)
_refine_ls_extinction_expression
                                  'Fc^*^=kFc[1+0.001xFc^2^\l^3^/sin(2\q)]^-1/4^'
loop_
    _atom_type_symbol
    _atom_type_description
    _atom_type_scat_dispersion_real
    _atom_type_scat_dispersion_imag
    _atom_type_scat_source
    'C' 'C' 0.0033 0.0000
                         'International Tables Vol C Tables 4.2.6.8 and 6.1.1.4'
    'H' 'H' 0.0000 0.0000
                         'International Tables Vol C Tables 4.2.6.8 and 6.1.1.4'
    'N' 'N' 0.0061 0.0000
                         'International Tables Vol C Tables 4.2.6.8 and 6.1.1.4'
    'O' 'O' 0.0106 0.0000
                         'International Tables Vol C Tables 4.2.6.8 and 6.1.1.4'
_computing_data_collection     'COLLECT (Nonius, 2002)'
_computing_cell_refinement     'DENZO and SCALEPACK (Otwinowski & Minor, 1997)'
_computing_data_reduction     'DENZO and SCALEPACK (Otwinowski & Minor, 1997)'
_computing_structure_solution     'SIR92 (Altomare <i>et al.</i>,  1993)'
_computing_structure_refinement     'SHELXL97 (Sheldrick, 2008)'
_computing_molecular_graphics
           'ORTEP-3 (Farrugia, 1997) and  Mercury (Macrae <i>et al.</i>,  2006)'
_computing_publication_material
                             'WinGX (Farrugia, 1999) and PARST (Nardelli, 1995)'
loop_
    _atom_site_type_symbol
    _atom_site_label
    _atom_site_fract_x
    _atom_site_fract_y
    _atom_site_fract_z
    _atom_site_U_iso_or_equiv
    _atom_site_adp_type
    _atom_site_calc_flag
    _atom_site_refinement_flags
    _atom_site_occupancy
    _atom_site_disorder_assembly
    _atom_site_disorder_group
    Mo Mo1 0.56723(3) 0.411518(19) 0.58067(2) 0.01535(9) Uani d . 1 . .
    Mo Mo2 0.37343(3) 0.500847(18) 0.56738(2) 0.01262(8) Uani d . 1 . .
    Mo Mo5 0.41862(3) 0.425991(19) 0.40423(2) 0.01562(9) Uani d . 1 . .
    Mo Mo3 0.09471(3) 0.007942(18) 0.90255(2) 0.01440(9) Uani d . 1 . .
    Mo Mo4 0.12057(3) 0.050345(18) 1.09450(2) 0.01550(9) Uani d . 1 . .
    Mo Mo6 -0.06607(3) 0.102673(18) 0.96110(2) 0.01461(9) Uani d . 1 . .
    S S4 0.69926(8) 0.32365(5) 0.32774(7) 0.0171(2) Uani d . 1 . .
    S S1 0.83864(9) 0.32314(6) 0.19478(7) 0.0194(3) Uani d . 1 . .
    S S2 0.31973(9) 0.32349(5) 0.68472(7) 0.0193(3) Uani d . 1 . .
    S S3 1.13888(8) 0.41650(5) 0.47871(7) 0.0141(2) Uani d . 1 . .
    S S5 0.85700(8) 0.41673(5) 0.53863(7) 0.0134(2) Uani d . 1 . .
    S S6 0.94719(8) 0.41562(5) 0.37833(7) 0.0148(2) Uani d . 1 . .
    S S7 1.04691(8) 0.41757(5) 0.64209(7) 0.0158(2) Uani d . 1 . .
    S S8 0.19893(11) 0.75 0.39380(10) 0.0162(3) Uani d S 1 . .
    S S9 0.38303(8) 0.16665(6) 0.03769(7) 0.0186(3) Uani d . 1 . .
    S S10 -0.09582(11) 0.75 0.43604(10) 0.0167(3) Uani d S 1 . .
    S S11 0.01173(12) 0.75 0.27956(10) 0.0187(4) Uani d S 1 . .
    S S12 0.09410(11) 0.75 0.54638(9) 0.0157(3) Uani d S 1 . .
    S S13 0.57537(8) 0.16549(5) 0.13620(7) 0.0169(2) Uani d . 1 . .
    S S14 0.47171(8) 0.16799(6) -0.12637(7) 0.0174(2) Uani d . 1 . .
    S S15 0.66417(8) 0.16465(6) -0.02771(7) 0.0204(3) Uani d . 1 . .
    S S18 0.21028(8) 0.32348(5) 0.83822(7) 0.0177(2) Uani d . 1 . .
    O O1 0 0 1 0.0106(9) Uani d S 1 . .
    O O2 0.5 0.5 0.5 0.0119(9) Uani d S 1 . .
    O O5 0.4513(2) 0.43340(14) 0.62260(17) 0.0153(7) Uani d . 1 . .
    O O4 0.2801(2) 0.50318(14) 0.61450(18) 0.0159(7) Uani d . 1 . .
    O O3 0.6587(2) 0.43007(14) 0.51664(18) 0.0169(7) Uani d . 1 . .
    O O6 0.4587(2) 0.56620(14) 0.62598(17) 0.0150(7) Uani d . 1 . .
    O O12 0.4888(2) 0.36829(14) 0.49387(18) 0.0161(7) Uani d . 1 . .
    O O7 0.6179(2) 0.49293(14) 0.64424(17) 0.0166(7) Uani d . 1 . .
    O O8 -0.0228(2) -0.03840(14) 0.84668(18) 0.0195(7) Uani d . 1 . .
    O O9 0.3326(2) 0.44003(14) 0.47865(18) 0.0159(7) Uani d . 1 . .
    O O10 0.0391(2) 0.12578(13) 1.03983(18) 0.0166(7) Uani d . 1 . .
    O O11 0.0124(2) 0.08657(13) 0.88356(18) 0.0178(7) Uani d . 1 . .
    O O13 0.1560(2) -0.03770(14) 1.10491(19) 0.0204(7) Uani d . 1 . .
    O O14 0.1549(2) 0.01313(14) 0.82549(19) 0.0215(7) Uani d . 1 . .
    O O15 0.1685(2) 0.05279(13) 0.99087(18) 0.0158(7) Uani d . 1 . .
    O O16 0.3610(2) 0.36980(15) 0.33835(19) 0.0234(8) Uani d . 1 . .
    O O19 -0.1227(2) 0.17476(14) 0.93106(19) 0.0221(7) Uani d . 1 . .
    O O18 0.2048(2) 0.09129(14) 1.1612(2) 0.0245(8) Uani d . 1 . .
    O O17 0.6166(2) 0.35055(15) 0.64365(19) 0.0245(8) Uani d . 1 . .
    O O20 0.1308(2) -0.07465(14) 0.95163(19) 0.0200(7) Uani d . 1 . .
    C C1 0.7991(4) 0.25 0.2352(4) 0.0127(13) Uani d S 1 . .
    C C4 0.9789(3) 0.4167(2) 0.5449(3) 0.0145(9) Uani d . 1 . .
    C C3 0.1983(5) 0.75 0.2897(4) 0.0204(15) Uani d S 1 . .
    H H3 0.2548 0.75 0.2703 0.025 Uiso calc SR 1 . .
    C C2 0.7423(4) 0.25 0.2902(4) 0.0143(13) Uani d S 1 . .
    C C7 0.1143(5) 0.75 0.2388(4) 0.0224(15) Uani d S 1 . .
    H H7 0.1107 0.75 0.1828 0.027 Uiso calc SR 1 . .
    C C8 0.0738(5) 0.75 0.3820(4) 0.0170(14) Uani d S 1 . .
    C C6 0.8635(3) 0.4170(2) 0.6423(3) 0.0166(10) Uani d . 1 . .
    H H6 0.8088 0.4169 0.6643 0.02 Uiso calc R 1 . .
    C C5 0.9505(3) 0.4174(2) 0.6901(3) 0.0178(10) Uani d . 1 . .
    H H5 0.9585 0.4176 0.7465 0.021 Uiso calc R 1 . .
    C C11 0.2420(4) 0.25 0.7930(4) 0.0149(13) Uani d S 1 . .
    C C10 0.2854(4) 0.25 0.7292(4) 0.0160(14) Uani d S 1 . .
    C C15 0.5424(3) 0.1666(2) -0.0301(3) 0.0174(10) Uani d . 1 . .
    C C16 0.5044(3) 0.1662(2) 0.0406(3) 0.0172(10) Uani d . 1 . .
    C C13 0.5655(3) 0.1660(2) -0.1775(3) 0.0216(11) Uani d . 1 . .
    H H13 0.5553 0.166 -0.234 0.026 Uiso calc R 1 . .
    C C12 0.1572(3) 0.2831(2) 0.9098(3) 0.0223(11) Uani d . 1 . .
    H H12 0.1297 0.3068 0.9468 0.027 Uiso calc R 1 . .
    C C14 0.6539(3) 0.1643(2) -0.1321(3) 0.0210(11) Uani d . 1 . .
    H H14 0.7074 0.163 -0.1559 0.025 Uiso calc R 1 . .
    C C9 0.3514(3) 0.2832(2) 0.6016(3) 0.0231(11) Uani d . 1 . .
    H H9 0.3676 0.307 0.5588 0.028 Uiso calc R 1 . .
    C C22 1.0177(3) 0.41639(19) 0.4749(3) 0.0132(9) Uani d . 1 . .
    C C17 0.4818(3) 0.1637(2) 0.1873(3) 0.0180(10) Uani d . 1 . .
    H H17 0.4923 0.1623 0.2438 0.022 Uiso calc R 1 . .
    C C18 0.3931(3) 0.1643(2) 0.1421(3) 0.0185(10) Uani d . 1 . .
    H H18 0.3396 0.1635 0.1659 0.022 Uiso calc R 1 . .
    C C21 0.0295(4) 0.75 0.4457(4) 0.0165(14) Uani d S 1 . .
    C C20 0.6422(3) 0.2833(2) 0.3968(3) 0.0211(11) Uani d . 1 . .
    H H20 0.6127 0.307 0.4325 0.025 Uiso calc R 1 . .
    C C19 0.9255(3) 0.2830(2) 0.1533(3) 0.0235(11) Uani d . 1 . .
    H H19 0.9704 0.3067 0.1319 0.028 Uiso calc R 1 . .
    C C24 1.0417(3) 0.4110(2) 0.3287(3) 0.0197(10) Uani d . 1 . .
    H H24 1.0322 0.4084 0.2723 0.024 Uiso calc R 1 . .
    C C23 1.1297(3) 0.4114(2) 0.3748(3) 0.0174(10) Uani d . 1 . .
    H H23 1.1836 0.4089 0.3516 0.021 Uiso calc R 1 . .
    C C26 -0.0077(4) 0.75 0.5908(4) 0.0184(14) Uani d S 1 . .
    H H26 -0.0027 0.75 0.6469 0.022 Uiso calc SR 1 . .
    C C25 -0.0915(5) 0.75 0.5408(4) 0.0186(14) Uani d S 1 . .
    H H25 -0.1474 0.75 0.5613 0.022 Uiso calc SR 1 . .
    S S16 0.43075(9) 0.99818(6) 0.10594(7) 0.0200(3) Uani d . 1 . .
    S S27 0.63331(9) 0.99422(6) 0.09037(7) 0.0203(3) Uani d . 1 . .
    C C27 0.5135(3) 0.9988(2) 0.0403(3) 0.0166(10) Uani d . 1 . .
    C C29 0.5178(4) 0.9954(2) 0.1949(3) 0.0245(11) Uani d . 1 . .
    H H29 0.5008 0.9954 0.2457 0.029 Uiso calc R 1 . .
    C C28 0.6083(4) 0.9931(2) 0.1884(3) 0.0247(11) Uani d . 1 . .
    H H28 0.6568 0.991 0.2342 0.03 Uiso calc R 1 . .
    N N1 0.1799(6) 0.25 0.1110(5) 0.061(2) Uani d S 1 . .
    C C30 0.1822(6) 0.25 0.1791(7) 0.049(3) Uani d S 1 . .
    C C31 0.1876(6) 0.25 0.2689(6) 0.050(2) Uani d S 1 . .
    H H31A 0.1353 0.2749 0.2815 0.076 Uiso calc PR 0.5 . .
    H H31B 0.2466 0.2697 0.2953 0.076 Uiso calc PR 0.5 . .
    H H31C 0.1845 0.2054 0.2876 0.076 Uiso calc PR 0.5 . .
loop_
    _atom_site_aniso_label
    _atom_site_aniso_U_11
    _atom_site_aniso_U_22
    _atom_site_aniso_U_33
    _atom_site_aniso_U_12
    _atom_site_aniso_U_13
    _atom_site_aniso_U_23
    Mo1 0.0150(2) 0.0195(2) 0.0125(2) 0.00474(16) 0.00522(16) 0.00528(16)
    Mo2 0.01036(18) 0.0189(2) 0.00921(18) 0.00057(16) 0.00335(15) 0.00047(15)
    Mo5 0.0138(2) 0.0217(2) 0.01209(19) -0.00355(16) 0.00420(16) -0.00492(16)
    Mo3 0.0168(2) 0.0162(2) 0.01122(19) -0.00087(16) 0.00517(16) 0.00087(15)
    Mo4 0.0164(2) 0.0170(2) 0.01202(19) -0.00345(16) 0.00029(16) -0.00233(15)
    Mo6 0.0185(2) 0.0131(2) 0.01240(19) 0.00125(16) 0.00348(16) 0.00127(15)
    S4 0.0199(6) 0.0162(6) 0.0154(6) 0.0025(5) 0.0038(5) -0.0010(5)
    S1 0.0213(6) 0.0191(6) 0.0189(6) -0.0011(5) 0.0062(5) 0.0029(5)
    S2 0.0241(7) 0.0177(6) 0.0166(6) -0.0050(5) 0.0055(5) 0.0010(5)
    S3 0.0110(5) 0.0164(6) 0.0148(6) -0.0019(4) 0.0023(5) -0.0003(4)
    S5 0.0114(5) 0.0163(6) 0.0122(5) 0.0001(4) 0.0018(4) 0.0009(4)
    S6 0.0148(6) 0.0171(6) 0.0117(5) -0.0021(4) 0.0006(5) 0.0014(4)
    S7 0.0152(6) 0.0186(6) 0.0121(5) -0.0005(5) -0.0008(5) 0.0000(4)
    S8 0.0155(8) 0.0175(8) 0.0151(8) 0 0.0017(7) 0
    S9 0.0149(6) 0.0223(6) 0.0184(6) -0.0005(5) 0.0028(5) -0.0022(5)
    S10 0.0151(8) 0.0176(8) 0.0161(8) 0 -0.0006(7) 0
    S11 0.0227(9) 0.0184(8) 0.0124(8) 0 -0.0027(7) 0
    S12 0.0155(8) 0.0173(8) 0.0126(8) 0 -0.0016(7) 0
    S13 0.0163(6) 0.0215(6) 0.0127(6) 0.0001(5) 0.0021(5) -0.0004(5)
    S14 0.0188(6) 0.0213(6) 0.0118(6) 0.0011(5) 0.0019(5) -0.0001(5)
    S15 0.0158(6) 0.0278(7) 0.0182(6) 0.0030(5) 0.0046(5) 0.0017(5)
    S18 0.0210(6) 0.0147(6) 0.0177(6) -0.0002(5) 0.0046(5) -0.0021(5)
    O1 0.013(2) 0.012(2) 0.007(2) -0.0012(17) 0.0024(17) -0.0010(16)
    O2 0.010(2) 0.016(2) 0.011(2) 0.0002(17) 0.0043(18) 0.0001(17)
    O5 0.0175(17) 0.0193(16) 0.0103(15) 0.0010(13) 0.0054(13) 0.0021(12)
    O4 0.0135(16) 0.0218(17) 0.0133(16) -0.0001(13) 0.0047(13) -0.0004(13)
    O3 0.0134(16) 0.0221(16) 0.0164(17) 0.0041(13) 0.0052(14) 0.0028(13)
    O6 0.0153(16) 0.0199(16) 0.0109(15) -0.0017(13) 0.0053(13) -0.0024(13)
    O12 0.0207(17) 0.0149(16) 0.0149(16) -0.0004(13) 0.0091(14) -0.0004(12)
    O7 0.0131(16) 0.0259(17) 0.0102(16) 0.0016(13) 0.0012(13) 0.0014(13)
    O8 0.0240(18) 0.0230(17) 0.0114(16) -0.0007(14) 0.0032(14) -0.0036(13)
    O9 0.0137(16) 0.0207(17) 0.0149(16) -0.0036(13) 0.0068(13) -0.0031(13)
    O10 0.0193(17) 0.0122(15) 0.0188(17) -0.0036(13) 0.0049(14) -0.0019(13)
    O11 0.0200(17) 0.0164(16) 0.0168(17) -0.0021(13) 0.0026(14) 0.0020(13)
    O13 0.0192(17) 0.0219(17) 0.0173(17) -0.0010(14) -0.0034(14) 0.0015(14)
    O14 0.0254(19) 0.0192(17) 0.0229(19) -0.0013(14) 0.0120(16) 0.0011(14)
    O15 0.0126(16) 0.0171(16) 0.0183(17) -0.0035(13) 0.0040(13) -0.0032(13)
    O16 0.0220(18) 0.0321(19) 0.0167(18) -0.0051(15) 0.0054(15) -0.0125(14)
    O19 0.0264(19) 0.0181(17) 0.0227(18) 0.0025(14) 0.0066(16) 0.0043(14)
    O18 0.0244(18) 0.0251(18) 0.0215(18) -0.0084(14) -0.0017(15) -0.0043(14)
    O17 0.028(2) 0.0275(18) 0.0197(19) 0.0115(15) 0.0097(16) 0.0075(14)
    O20 0.0219(18) 0.0160(16) 0.0245(19) -0.0015(13) 0.0102(15) -0.0005(14)
    C1 0.015(3) 0.013(3) 0.011(3) 0 0.006(3) 0
    C4 0.011(2) 0.012(2) 0.019(2) 0.0005(17) -0.0005(19) 0.0019(18)
    C3 0.022(4) 0.028(4) 0.012(3) 0 0.006(3) 0
    C2 0.018(3) 0.014(3) 0.009(3) 0 -0.002(3) 0
    C7 0.036(4) 0.021(4) 0.012(3) 0 0.010(3) 0
    C8 0.026(4) 0.019(3) 0.005(3) 0 -0.001(3) 0
    C6 0.016(2) 0.017(2) 0.018(2) 0.0003(18) 0.006(2) 0.0009(19)
    C5 0.026(3) 0.017(2) 0.011(2) -0.002(2) 0.005(2) -0.0006(18)
    C11 0.014(3) 0.015(3) 0.014(3) 0 -0.003(3) 0
    C10 0.016(3) 0.015(3) 0.015(3) 0 0.000(3) 0
    C15 0.016(2) 0.021(2) 0.014(2) 0.0026(19) 0.001(2) -0.0020(19)
    C16 0.019(2) 0.018(2) 0.015(2) -0.0004(19) 0.004(2) -0.0005(19)
    C13 0.032(3) 0.021(3) 0.014(2) 0.005(2) 0.010(2) 0.0023(19)
    C12 0.019(3) 0.028(3) 0.021(3) 0.005(2) 0.009(2) -0.001(2)
    C14 0.020(3) 0.028(3) 0.017(3) 0.006(2) 0.010(2) 0.001(2)
    C9 0.024(3) 0.031(3) 0.016(3) -0.003(2) 0.008(2) 0.002(2)
    C22 0.014(2) 0.007(2) 0.016(2) -0.0029(17) -0.0017(19) -0.0001(17)
    C17 0.023(3) 0.019(2) 0.013(2) 0.001(2) 0.007(2) -0.0021(19)
    C18 0.021(3) 0.016(2) 0.022(3) -0.0033(19) 0.011(2) -0.0040(19)
    C21 0.014(3) 0.018(3) 0.013(3) 0 -0.006(3) 0
    C20 0.024(3) 0.030(3) 0.010(2) 0.006(2) 0.007(2) -0.0007(19)
    C19 0.023(3) 0.034(3) 0.017(3) -0.003(2) 0.011(2) 0.001(2)
    C24 0.025(3) 0.022(3) 0.011(2) -0.005(2) 0.002(2) 0.0009(19)
    C23 0.021(2) 0.020(2) 0.012(2) -0.0021(19) 0.005(2) 0.0018(18)
    C26 0.021(4) 0.015(3) 0.020(4) 0 0.005(3) 0
    C25 0.027(4) 0.013(3) 0.017(3) 0 0.006(3) 0
    S16 0.0263(7) 0.0219(6) 0.0124(6) 0.0039(5) 0.0053(5) -0.0005(5)
    S27 0.0219(6) 0.0245(6) 0.0127(6) 0.0035(5) -0.0012(5) -0.0004(5)
    C27 0.021(2) 0.015(2) 0.013(2) 0.0028(19) 0.003(2) -0.0002(18)
    C29 0.039(3) 0.022(3) 0.010(2) 0.002(2) -0.001(2) -0.0004(19)
    C28 0.035(3) 0.022(3) 0.012(2) 0.005(2) -0.007(2) -0.0015(19)
    N1 0.071(6) 0.060(5) 0.050(5) 0 0.002(5) 0
    C30 0.038(5) 0.026(5) 0.084(8) 0 0.014(6) 0
    C31 0.051(6) 0.033(5) 0.071(7) 0 0.021(5) 0
_geom_special_details
;
All e.s.d.'s (except the e.s.d. in the dihedral angle between two l.s. planes)
are estimated using the full covariance matrix. The cell e.s.d.'s are taken
into account individually in the estimation of e.s.d.'s in distances, angles
and torsion angles; correlations between e.s.d.'s in cell parameters are only
used when they are defined by crystal symmetry. An approximate (isotropic)
treatment of cell e.s.d.'s is used for estimating e.s.d.'s involving l.s.
planes.
;
loop_
    _geom_bond_atom_site_label_1
    _geom_bond_atom_site_label_2
    _geom_bond_site_symmetry_2
    _geom_bond_distance
    _geom_bond_publ_flag
    Mo1 O17 . 1.686(3) ?
    Mo1 O12 . 1.872(3) ?
    Mo1 O3 . 1.886(3) ?
    Mo1 O5 . 1.974(3) ?
    Mo1 O7 . 2.018(3) ?
    Mo1 O2 . 2.3345(4) ?
    Mo2 O4 . 1.680(3) ?
    Mo2 O5 . 1.887(3) ?
    Mo2 O9 . 1.931(3) ?
    Mo2 O6 . 1.932(3) ?
    Mo2 O3 3_666 1.974(3) ?
    Mo2 O2 . 2.3151(4) ?
    Mo5 O16 . 1.684(3) ?
    Mo5 O7 3_666 1.860(3) ?
    Mo5 O6 3_666 1.928(3) ?
    Mo5 O9 . 1.937(3) ?
    Mo5 O12 . 2.010(3) ?
    Mo5 O2 . 2.3335(4) ?
    Mo3 O14 . 1.690(3) ?
    Mo3 O15 . 1.876(3) ?
    Mo3 O20 . 1.889(3) ?
    Mo3 O11 . 1.968(3) ?
    Mo3 O8 . 1.993(3) ?
    Mo3 O1 . 2.3234(4) ?
    Mo4 O18 . 1.692(3) ?
    Mo4 O13 . 1.851(3) ?
    Mo4 O8 3_557 1.879(3) ?
    Mo4 O15 . 1.989(3) ?
    Mo4 O10 . 2.028(3) ?
    Mo4 O1 . 2.3363(4) ?
    Mo6 O19 . 1.696(3) ?
    Mo6 O10 . 1.858(3) ?
    Mo6 O11 . 1.905(3) ?
    Mo6 O20 3_557 1.962(3) ?
    Mo6 O13 3_557 2.013(3) ?
    Mo6 O1 . 2.3222(4) ?
    S4 C20 . 1.746(5) ?
    S4 C2 . 1.774(4) ?
    S1 C19 . 1.739(5) ?
    S1 C1 . 1.766(3) ?
    S2 C9 . 1.749(5) ?
    S2 C10 . 1.774(4) ?
    S3 C23 . 1.723(4) ?
    S3 C22 . 1.724(4) ?
    S5 C6 . 1.721(5) ?
    S5 C4 . 1.727(4) ?
    S6 C24 . 1.724(5) ?
    S6 C22 . 1.732(4) ?
    S7 C4 . 1.728(4) ?
    S7 C5 . 1.728(5) ?
    S8 C3 . 1.743(6) ?
    S8 C8 . 1.764(7) ?
    S9 C18 . 1.728(5) ?
    S9 C16 . 1.728(5) ?
    S10 C25 . 1.746(6) ?
    S10 C21 . 1.769(6) ?
    S11 C7 . 1.737(7) ?
    S11 C8 . 1.772(6) ?
    S12 C21 . 1.759(6) ?
    S12 C26 . 1.761(7) ?
    S13 C16 . 1.722(5) ?
    S13 C17 . 1.725(5) ?
    S14 C15 . 1.729(4) ?
    S14 C13 . 1.729(5) ?
    S15 C14 . 1.727(5) ?
    S15 C15 . 1.736(5) ?
    S18 C12 . 1.743(5) ?
    S18 C11 . 1.768(4) ?
    O1 Mo6 3_557 2.3222(4) ?
    O1 Mo3 3_557 2.3234(4) ?
    O1 Mo4 3_557 2.3363(4) ?
    O2 Mo2 3_666 2.3151(4) ?
    O2 Mo5 3_666 2.3335(4) ?
    O2 Mo1 3_666 2.3345(4) ?
    O3 Mo2 3_666 1.974(3) ?
    O6 Mo5 3_666 1.928(3) ?
    O7 Mo5 3_666 1.860(3) ?
    O8 Mo4 3_557 1.879(3) ?
    O13 Mo6 3_557 2.013(3) ?
    O20 Mo6 3_557 1.962(3) ?
    C1 C2 . 1.343(8) ?
    C1 S1 4_565 1.766(3) ?
    C4 C22 . 1.393(6) ?
    C3 C7 . 1.331(9) ?
    C3 H3 . 0.93 ?
    C2 S4 4_565 1.774(4) ?
    C7 H7 . 0.93 ?
    C8 C21 . 1.345(9) ?
    C6 C5 . 1.343(6) ?
    C6 H6 . 0.93 ?
    C5 H5 . 0.93 ?
    C11 C10 . 1.339(9) ?
    C11 S18 4_565 1.768(4) ?
    C10 S2 4_565 1.774(4) ?
    C15 C16 . 1.398(6) ?
    C13 C14 . 1.343(6) ?
    C13 H13 . 0.93 ?
    C12 C12 4_565 1.340(9) ?
    C12 H12 . 0.93 ?
    C14 H14 . 0.93 ?
    C9 C9 4_565 1.343(9) ?
    C9 H9 . 0.93 ?
    C17 C18 . 1.347(6) ?
    C17 H17 . 0.93 ?
    C18 H18 . 0.93 ?
    C20 C20 4_565 1.347(9) ?
    C20 H20 . 0.93 ?
    C19 C19 4_565 1.335(9) ?
    C19 H19 . 0.93 ?
    C24 C23 . 1.344(6) ?
    C24 H24 . 0.93 ?
    C23 H23 . 0.93 ?
    C26 C25 . 1.323(9) ?
    C26 H26 . 0.93 ?
    C25 H25 . 0.93 ?
    S16 C29 . 1.748(5) ?
    S16 C27 . 1.767(5) ?
    S27 C28 . 1.749(5) ?
    S27 C27 . 1.759(5) ?
    C27 C27 3_675 1.330(8) ?
    C29 C28 . 1.322(7) ?
    C29 H29 . 0.93 ?
    C28 H28 . 0.93 ?
    N1 C30 . 1.136(12) ?
    C30 C31 . 1.492(13) ?
    C31 H31A . 0.96 ?
    C31 H31B . 0.96 ?
    C31 H31C . 0.96 ?
loop_
    _geom_angle_atom_site_label_1
    _geom_angle_atom_site_label_2
    _geom_angle_atom_site_label_3
    _geom_angle_site_symmetry_1
    _geom_angle_site_symmetry_3
    _geom_angle
    _geom_angle_publ_flag
    O17 Mo1 O12 . . 105.04(14) ?
    O17 Mo1 O3 . . 104.43(14) ?
    O12 Mo1 O3 . . 91.61(13) ?
    O17 Mo1 O5 . . 102.70(14) ?
    O12 Mo1 O5 . . 87.90(12) ?
    O3 Mo1 O5 . . 152.02(12) ?
    O17 Mo1 O7 . . 101.69(14) ?
    O12 Mo1 O7 . . 152.99(12) ?
    O3 Mo1 O7 . . 85.42(12) ?
    O5 Mo1 O7 . . 82.51(12) ?
    O17 Mo1 O2 . . 176.68(11) ?
    O12 Mo1 O2 . . 77.94(9) ?
    O3 Mo1 O2 . . 76.77(9) ?
    O5 Mo1 O2 . . 75.78(8) ?
    O7 Mo1 O2 . . 75.24(8) ?
    O4 Mo2 O5 . . 103.76(13) ?
    O4 Mo2 O9 . . 103.37(13) ?
    O5 Mo2 O9 . . 88.74(12) ?
    O4 Mo2 O6 . . 102.89(13) ?
    O5 Mo2 O6 . . 89.50(12) ?
    O9 Mo2 O6 . . 153.33(12) ?
    O4 Mo2 O3 . 3_666 102.71(13) ?
    O5 Mo2 O3 . 3_666 153.52(12) ?
    O9 Mo2 O3 . 3_666 84.73(12) ?
    O6 Mo2 O3 . 3_666 85.07(12) ?
    O4 Mo2 O2 . . 178.36(10) ?
    O5 Mo2 O2 . . 77.87(9) ?
    O9 Mo2 O2 . . 76.54(9) ?
    O6 Mo2 O2 . . 77.07(9) ?
    O3 Mo2 O2 3_666 . 75.66(8) ?
    O16 Mo5 O7 . 3_666 104.41(14) ?
    O16 Mo5 O6 . 3_666 103.77(14) ?
    O7 Mo5 O6 3_666 3_666 90.34(12) ?
    O16 Mo5 O9 . . 103.27(14) ?
    O7 Mo5 O9 3_666 . 89.55(12) ?
    O6 Mo5 O9 3_666 . 152.09(12) ?
    O16 Mo5 O12 . . 101.98(14) ?
    O7 Mo5 O12 3_666 . 153.60(12) ?
    O6 Mo5 O12 3_666 . 84.01(12) ?
    O9 Mo5 O12 . . 83.78(12) ?
    O16 Mo5 O2 . . 177.36(11) ?
    O7 Mo5 O2 3_666 . 78.16(9) ?
    O6 Mo5 O2 3_666 . 76.70(8) ?
    O9 Mo5 O2 . . 75.98(8) ?
    O12 Mo5 O2 . . 75.45(8) ?
    O14 Mo3 O15 . . 106.28(14) ?
    O14 Mo3 O20 . . 104.51(14) ?
    O15 Mo3 O20 . . 91.14(13) ?
    O14 Mo3 O11 . . 101.82(14) ?
    O15 Mo3 O11 . . 87.94(12) ?
    O20 Mo3 O11 . . 152.81(13) ?
    O14 Mo3 O8 . . 100.35(14) ?
    O15 Mo3 O8 . . 153.12(13) ?
    O20 Mo3 O8 . . 85.58(13) ?
    O11 Mo3 O8 . . 83.12(12) ?
    O14 Mo3 O1 . . 175.05(11) ?
    O15 Mo3 O1 . . 78.15(9) ?
    O20 Mo3 O1 . . 77.32(9) ?
    O11 Mo3 O1 . . 75.90(9) ?
    O8 Mo3 O1 . . 75.10(9) ?
    O18 Mo4 O13 . . 105.18(14) ?
    O18 Mo4 O8 . 3_557 102.97(15) ?
    O13 Mo4 O8 . 3_557 92.59(13) ?
    O18 Mo4 O15 . . 103.98(14) ?
    O13 Mo4 O15 . . 88.36(13) ?
    O8 Mo4 O15 3_557 . 151.77(12) ?
    O18 Mo4 O10 . . 101.72(13) ?
    O13 Mo4 O10 . . 152.84(12) ?
    O8 Mo4 O10 3_557 . 84.97(12) ?
    O15 Mo4 O10 . . 81.52(12) ?
    O18 Mo4 O1 . . 176.53(11) ?
    O13 Mo4 O1 . . 78.29(9) ?
    O8 Mo4 O1 3_557 . 76.83(9) ?
    O15 Mo4 O1 . . 75.75(8) ?
    O10 Mo4 O1 . . 74.81(8) ?
    O19 Mo6 O10 . . 105.57(14) ?
    O19 Mo6 O11 . . 104.81(14) ?
    O10 Mo6 O11 . . 91.35(13) ?
    O19 Mo6 O20 . 3_557 101.65(14) ?
    O10 Mo6 O20 . 3_557 88.78(13) ?
    O11 Mo6 O20 . 3_557 152.48(12) ?
    O19 Mo6 O13 . 3_557 100.43(14) ?
    O10 Mo6 O13 . 3_557 153.81(12) ?
    O11 Mo6 O13 . 3_557 84.97(13) ?
    O20 Mo6 O13 3_557 3_557 82.91(13) ?
    O19 Mo6 O1 . . 175.58(11) ?
    O10 Mo6 O1 . . 78.25(9) ?
    O11 Mo6 O1 . . 77.08(8) ?
    O20 Mo6 O1 3_557 . 76.01(9) ?
    O13 Mo6 O1 3_557 . 75.65(8) ?
    C20 S4 C2 . . 94.7(2) ?
    C19 S1 C1 . . 94.0(2) ?
    C9 S2 C10 . . 94.6(2) ?
    C23 S3 C22 . . 94.9(2) ?
    C6 S5 C4 . . 94.8(2) ?
    C24 S6 C22 . . 94.7(2) ?
    C4 S7 C5 . . 94.9(2) ?
    C3 S8 C8 . . 94.6(3) ?
    C18 S9 C16 . . 95.0(2) ?
    C25 S10 C21 . . 94.1(3) ?
    C7 S11 C8 . . 94.5(3) ?
    C21 S12 C26 . . 94.7(3) ?
    C16 S13 C17 . . 95.0(2) ?
    C15 S14 C13 . . 95.3(2) ?
    C14 S15 C15 . . 95.2(2) ?
    C12 S18 C11 . . 94.8(2) ?
    Mo6 O1 Mo6 . 3_557 180.000(19) ?
    Mo6 O1 Mo3 . 3_557 89.861(13) ?
    Mo6 O1 Mo3 3_557 3_557 90.139(13) ?
    Mo6 O1 Mo3 . . 90.139(13) ?
    Mo6 O1 Mo3 3_557 . 89.861(13) ?
    Mo3 O1 Mo3 3_557 . 180.0000(10) ?
    Mo6 O1 Mo4 . . 90.402(14) ?
    Mo6 O1 Mo4 3_557 . 89.598(13) ?
    Mo3 O1 Mo4 3_557 . 90.504(14) ?
    Mo3 O1 Mo4 . . 89.496(14) ?
    Mo6 O1 Mo4 . 3_557 89.598(13) ?
    Mo6 O1 Mo4 3_557 3_557 90.402(14) ?
    Mo3 O1 Mo4 3_557 3_557 89.496(14) ?
    Mo3 O1 Mo4 . 3_557 90.504(14) ?
    Mo4 O1 Mo4 . 3_557 180.0000(10) ?
    Mo2 O2 Mo2 . 3_666 180 ?
    Mo2 O2 Mo5 . 3_666 89.589(13) ?
    Mo2 O2 Mo5 3_666 3_666 90.411(14) ?
    Mo2 O2 Mo5 . . 90.411(14) ?
    Mo2 O2 Mo5 3_666 . 89.589(13) ?
    Mo5 O2 Mo5 3_666 . 180.000(15) ?
    Mo2 O2 Mo1 . . 89.800(13) ?
    Mo2 O2 Mo1 3_666 . 90.200(13) ?
    Mo5 O2 Mo1 3_666 . 89.969(14) ?
    Mo5 O2 Mo1 . . 90.031(14) ?
    Mo2 O2 Mo1 . 3_666 90.200(13) ?
    Mo2 O2 Mo1 3_666 3_666 89.800(13) ?
    Mo5 O2 Mo1 3_666 3_666 90.031(14) ?
    Mo5 O2 Mo1 . 3_666 89.969(14) ?
    Mo1 O2 Mo1 . 3_666 180 ?
    Mo2 O5 Mo1 . . 116.42(14) ?
    Mo1 O3 Mo2 . 3_666 117.16(14) ?
    Mo5 O6 Mo2 3_666 . 116.11(14) ?
    Mo1 O12 Mo5 . . 116.50(14) ?
    Mo5 O7 Mo1 3_666 . 116.59(14) ?
    Mo4 O8 Mo3 3_557 . 117.46(15) ?
    Mo2 O9 Mo5 . . 117.05(14) ?
    Mo6 O10 Mo4 . . 116.53(14) ?
    Mo6 O11 Mo3 . . 116.24(15) ?
    Mo4 O13 Mo6 . 3_557 116.26(15) ?
    Mo3 O15 Mo4 . . 116.10(14) ?
    Mo3 O20 Mo6 . 3_557 116.81(15) ?
    C2 C1 S1 . . 123.08(17) ?
    C2 C1 S1 . 4_565 123.08(17) ?
    S1 C1 S1 . 4_565 113.8(3) ?
    C22 C4 S5 . . 120.9(3) ?
    C22 C4 S7 . . 123.4(3) ?
    S5 C4 S7 . . 115.7(3) ?
    C7 C3 S8 . . 118.0(5) ?
    C7 C3 H3 . . 121 ?
    S8 C3 H3 . . 121 ?
    C1 C2 S4 . 4_565 122.83(18) ?
    C1 C2 S4 . . 122.83(18) ?
    S4 C2 S4 4_565 . 114.3(4) ?
    C3 C7 S11 . . 118.3(5) ?
    C3 C7 H7 . . 120.8 ?
    S11 C7 H7 . . 120.8 ?
    C21 C8 S8 . . 122.5(5) ?
    C21 C8 S11 . . 123.0(5) ?
    S8 C8 S11 . . 114.5(4) ?
    C5 C6 S5 . . 117.6(4) ?
    C5 C6 H6 . . 121.2 ?
    S5 C6 H6 . . 121.2 ?
    C6 C5 S7 . . 117.0(4) ?
    C6 C5 H5 . . 121.5 ?
    S7 C5 H5 . . 121.5 ?
    C10 C11 S18 . 4_565 122.77(18) ?
    C10 C11 S18 . . 122.77(18) ?
    S18 C11 S18 4_565 . 114.5(4) ?
    C11 C10 S2 . . 123.05(18) ?
    C11 C10 S2 . 4_565 123.05(18) ?
    S2 C10 S2 . 4_565 113.8(4) ?
    C16 C15 S14 . . 122.5(3) ?
    C16 C15 S15 . . 122.4(3) ?
    S14 C15 S15 . . 115.1(3) ?
    C15 C16 S13 . . 122.1(4) ?
    C15 C16 S9 . . 122.2(4) ?
    S13 C16 S9 . . 115.7(3) ?
    C14 C13 S14 . . 117.2(4) ?
    C14 C13 H13 . . 121.4 ?
    S14 C13 H13 . . 121.4 ?
    C12 C12 S18 4_565 . 117.92(15) ?
    C12 C12 H12 4_565 . 121 ?
    S18 C12 H12 . . 121 ?
    C13 C14 S15 . . 117.2(4) ?
    C13 C14 H14 . . 121.4 ?
    S15 C14 H14 . . 121.4 ?
    C9 C9 S2 4_565 . 117.77(15) ?
    C9 C9 H9 4_565 . 121.1 ?
    S2 C9 H9 . . 121.1 ?
    C4 C22 S3 . . 122.2(3) ?
    C4 C22 S6 . . 122.1(3) ?
    S3 C22 S6 . . 115.7(3) ?
    C18 C17 S13 . . 117.3(4) ?
    C18 C17 H17 . . 121.3 ?
    S13 C17 H17 . . 121.3 ?
    C17 C18 S9 . . 117.0(4) ?
    C17 C18 H18 . . 121.5 ?
    S9 C18 H18 . . 121.5 ?
    C8 C21 S12 . . 121.4(5) ?
    C8 C21 S10 . . 123.7(5) ?
    S12 C21 S10 . . 115.0(4) ?
    C20 C20 S4 4_565 . 117.88(15) ?
    C20 C20 H20 4_565 . 121.1 ?
    S4 C20 H20 . . 121.1 ?
    C19 C19 S1 4_565 . 117.84(15) ?
    C19 C19 H19 4_565 . 121.1 ?
    S1 C19 H19 . . 121.1 ?
    C23 C24 S6 . . 117.3(4) ?
    C23 C24 H24 . . 121.4 ?
    S6 C24 H24 . . 121.4 ?
    C24 C23 S3 . . 117.4(4) ?
    C24 C23 H23 . . 121.3 ?
    S3 C23 H23 . . 121.3 ?
    C25 C26 S12 . . 117.1(5) ?
    C25 C26 H26 . . 121.4 ?
    S12 C26 H26 . . 121.4 ?
    C26 C25 S10 . . 119.1(5) ?
    C26 C25 H25 . . 120.4 ?
    S10 C25 H25 . . 120.4 ?
    C29 S16 C27 . . 94.5(2) ?
    C28 S27 C27 . . 95.1(2) ?
    C27 C27 S27 3_675 . 123.3(5) ?
    C27 C27 S16 3_675 . 122.4(5) ?
    S27 C27 S16 . . 114.3(2) ?
    C28 C29 S16 . . 118.5(4) ?
    C28 C29 H29 . . 120.8 ?
    S16 C29 H29 . . 120.8 ?
    C29 C28 S27 . . 117.5(4) ?
    C29 C28 H28 . . 121.3 ?
    S27 C28 H28 . . 121.3 ?
    N1 C30 C31 . . 178.7(11) ?
    C30 C31 H31A . . 109.5 ?
    C30 C31 H31B . . 109.5 ?
    H31A C31 H31B . . 109.5 ?
    C30 C31 H31C . . 109.5 ?
    H31A C31 H31C . . 109.5 ?
    H31B C31 H31C . . 109.5 ?
loop_
    _geom_hbond_atom_site_label_D
    _geom_hbond_atom_site_label_H
    _geom_hbond_atom_site_label_A
    _geom_hbond_site_symmetry_A
    _geom_hbond_distance_DH
    _geom_hbond_distance_HA
    _geom_hbond_distance_DA
    _geom_hbond_angle_DHA
    _geom_hbond_publ_flag
    C5 H5 O11 4_665 0.9300 2.2800 3.192(6) 167.00 yes
    C7 H7 O19 2_556 0.9300 2.4700 3.251(7) 141.00 yes
    C7 H7 O19 3_566 0.9300 2.4700 3.251(7) 141.00 yes
    C9 H9 O12 1_555 0.9300 2.5400 3.388(5) 151.00 yes
    C13 H13 O17 4_564 0.9300 2.4100 3.239(6) 149.00 yes
    C14 H14 O19 1_654 0.9300 2.5900 3.175(5) 121.00 yes
    C18 H18 O18 1_554 0.9300 2.4100 3.145(5) 136.00 yes
    C19 H19 O10 4_664 0.9300 2.4100 3.298(5) 160.00 yes
    C20 H20 O12 1_555 0.9300 2.5400 3.437(5) 162.00 yes
    C24 H24 O8 2_656 0.9300 2.2500 3.075(6) 148.00 yes
    C28 H28 O4 2_656 0.9300 2.5300 3.384(6) 152.00 yes
    C29 H29 O5 2_656 0.9300 2.5200 3.256(6) 137.00 yes
    C29 H29 O6 2_656 0.9300 2.5500 3.284(6) 136.00 yes
