# Supplementary material for: Octa­kis[2,2′,5,5′-tetra­thia­fulvalenium(0.5+)] bis­[hexa­molybdate(2−)] acetonitrile solvate
Source: Acta Crystallogr Sect E Struct Rep Online. 2009 Aug 12;65(Pt 9):m1063–4. doi: 10.1107/S1600536809031092 (PMC2970104; doi:10.1107/S1600536809031092)
Supplement: Supplementary file 2 [file e-65-m1063-Isup2.hkl]

#
# h,k,l, Fc-squared, Fo-squared, sigma(Fo-squared) and status flag
#
data_I
_shelx_title ' mose in P 1 21 1'
_shelx_refln_list_code          4
_shelx_F_calc_maximum      951.87
_exptl_crystal_F_000      3324.00
_reflns_d_resolution_high  0.7710
 
loop_
 _symmetry_equiv_pos_as_xyz
 'x, y, z'
 '-x, y+1/2, -z'
 '-x, -y, -z'
 'x, -y-1/2, z'
 
_cell_length_a    14.3170
_cell_length_b    20.2290
_cell_length_c    16.7630
_cell_angle_alpha  90.000
_cell_angle_beta  101.265
_cell_angle_gamma  90.000
 
_shelx_F_squared_multiplier     1.000
 
loop_
 _refln_index_h
 _refln_index_k
 _refln_index_l
 _refln_F_squared_calc
 _refln_F_squared_meas
 _refln_F_squared_sigma
 _refln_observed_status
   1   0   0      106.54      -27.64     27.64 o
   2   0   0   378954.19   366156.09  11284.56 o
   3   0   0     1151.03      654.71    162.71 o
   4   0   0   437360.25   436112.97  11941.51 o
   5   0   0     1915.31     1641.72    246.20 o
   6   0   0    10039.87     8081.86    578.23 o
   7   0   0     1625.23     1725.78    297.89 o
   8   0   0     1183.79      308.79    354.03 o
   9   0   0     2546.51     2346.29    374.92 o
  10   0   0     1922.26     2053.20    393.93 o
  11   0   0     1519.29     1168.36    379.55 o
  12   0   0     2330.01     1981.87    452.92 o
  13   0   0     4238.22     4123.07    576.86 o
  14   0   0    26901.97    28529.61   1297.51 o
  15   0   0     6742.66     6896.11    743.59 o
  16   0   0    12890.37    14830.74   1044.69 o
  17   0   0     2721.04     3482.97    697.67 o
  18   0   0      673.23      180.62    707.95 o
   2   1   0     1317.82     1495.09     86.59 o
   3   1   0    14292.50    14167.28    347.85 o
   4   1   0     9064.62     8337.84    245.25 o
   5   1   0     7580.13     7455.04    271.21 o
   6   1   0     1612.98     1868.54    177.84 o
   7   1   0     4945.45     5017.94    405.52 o
   8   1   0     1362.01      857.31    216.45 o
   9   1   0     7692.86     7560.50    384.07 o
  10   1   0      139.94       63.41    193.88 o
  11   1   0    35897.13    36058.16    959.43 o
  12   1   0     1251.95     1031.06    454.06 o
  13   1   0     6887.09     6765.38    468.00 o
  14   1   0      966.44      742.22    309.38 o
  15   1   0      291.14      -39.70    294.71 o
  16   1   0      177.33      438.91    351.63 o
  17   1   0     1115.10     1012.74    438.65 o
  18   1   0      781.65      576.84    721.95 o
   1   2   0       44.49      -24.25     24.25 o
   2   2   0   144094.70   144153.72   1759.42 o
   3   2   0       17.82       31.52     79.52 o
   4   2   0   150656.92   146518.27   1909.45 o
   5   2   0       94.92      135.57    113.02 o
   6   2   0    37768.78    34798.56    706.94 o
   7   2   0     8566.30     8778.48    325.93 o
   8   2   0    23872.67    24562.81    625.63 o
   9   2   0      323.88      176.50    141.43 o
  10   2   0     6093.79     6852.33    481.87 o
  11   2   0       45.81      389.70    229.84 o
  12   2   0     5904.44     5572.55    451.14 o
  13   2   0     3936.75     4007.67    404.80 o
  14   2   0     5862.27     5616.12    466.33 o
  15   2   0     9994.97    10693.97    770.09 o
  16   2   0     9319.31     9949.44    624.26 o
  17   2   0      142.04      340.57    415.16 o
  18   2   0       41.75     -501.73    501.73 o
   1   3   0     7867.18     8136.38    159.83 o
   2   3   0     2927.38     3638.67    112.99 o
   3   3   0       80.42      -74.68     74.68 o
   4   3   0     2953.36     3154.12    140.51 o
   5   3   0    12747.22    11998.82    338.23 o
   6   3   0      107.92      113.34    121.87 o
   7   3   0    11145.98    10670.49    586.10 o
   8   3   0     2530.14     2718.48    251.00 o
   9   3   0     1844.34     2018.63    200.49 o
  10   3   0    23615.04    22575.48    660.27 o
  11   3   0    47208.05    49561.01   1316.54 o
  12   3   0     7149.36     7064.44    518.87 o
  13   3   0    13742.85    13722.78    619.28 o
  14   3   0     5494.50     4956.33    613.66 o
  15   3   0      443.89      488.27    333.05 o
  16   3   0     2133.91     2868.51    446.85 o
  17   3   0        3.46       69.10    451.46 o
  18   3   0      307.07      196.77    559.65 o
   0   4   0    13746.66    13693.03    356.76 o
   1   4   0     6700.26     6612.58    181.51 o
   2   4   0    36706.96    38055.77    537.74 o
   3   4   0       53.81       34.66     76.50 o
   4   4   0    51558.70    50373.30    726.06 o
   5   4   0     1111.35     1334.61    182.30 o
   6   4   0       35.97      166.65    130.05 o
   7   4   0    14319.68    14004.34    444.10 o
   8   4   0    97324.29    95280.40   1694.49 o
   9   4   0     1988.18     1906.38    297.20 o
  10   4   0    49277.70    50029.38   1132.66 o
  11   4   0    90962.29    91064.61   1855.64 o
  12   4   0      610.94      846.81    324.04 o
  13   4   0     2219.56     1673.04    333.17 o
  14   4   0     6714.58     6618.67    613.90 o
  15   4   0    21398.93    20843.17    825.88 o
  16   4   0     1085.25     1157.24    430.00 o
  17   4   0     6097.49     4691.17    669.54 o
   1   5   0    34563.76    32431.42    597.11 o
   2   5   0     8701.46     8311.94    215.96 o
   3   5   0    36044.15    35114.84    523.96 o
   4   5   0      106.18      130.88     96.56 o
   5   5   0    10547.91    10266.99    316.57 o
   6   5   0    31762.19    32038.77    676.26 o
   7   5   0    11653.96    11682.77    339.48 o
   8   5   0     6997.97     6614.09    322.71 o
   9   5   0     4160.72     4058.00    284.01 o
  10   5   0    24611.32    24705.10    699.40 o
  11   5   0     3396.70     3332.10    283.10 o
  12   5   0     5765.47     6237.49    484.85 o
  13   5   0     1218.64     1511.52    356.22 o
  14   5   0     2655.08     2931.89    583.25 o
  15   5   0       20.12      276.72    314.56 o
  16   5   0     9422.79    10863.18    952.02 o
  17   5   0       94.45       43.30    462.82 o
   0   6   0     1374.31      678.75    137.51 o
   1   6   0   401510.16   401168.00   8032.17 o
   2   6   0    55094.28    54386.20    788.20 o
   3   6   0    22022.43    19946.49    365.38 o
   4   6   0    22487.78    22506.89    459.09 o
   5   6   0    10651.54    11454.40    355.51 o
   6   6   0    37165.77    36316.49    745.35 o
   7   6   0    77618.03    77619.66   1411.44 o
   8   6   0    78932.82    76317.29   1543.58 o
   9   6   0     7955.00     7724.22    405.84 o
  10   6   0    37838.77    36672.05    916.65 o
  11   6   0    47241.88    47890.66   1137.56 o
  12   6   0     3374.11     3265.41    457.66 o
  13   6   0    33050.29    34750.14   1128.74 o
  14   6   0    17358.60    17145.99    810.70 o
  15   6   0    20407.29    22255.26    948.87 o
  16   6   0     2404.87     2438.70    561.33 o
  17   6   0     9368.01     9713.77    861.93 o
   1   7   0    17168.02    15824.42    476.00 o
   2   7   0    29933.35    29322.87    498.31 o
   3   7   0    62840.20    60104.21    932.09 o
   4   7   0     5200.38     5104.81    169.22 o
   5   7   0    21225.29    20546.18    417.52 o
   6   7   0     1380.85     1516.85    182.24 o
   7   7   0     3127.91     3194.74    221.57 o
   8   7   0    19219.22    18772.41    564.74 o
   9   7   0     1589.84     2003.57    243.72 o
  10   7   0      184.14       25.16    196.31 o
  11   7   0     2369.56     2982.66    296.66 o
  12   7   0      990.87     1303.99    263.23 o
  13   7   0     3925.33     5490.14    501.96 o
  14   7   0     1964.98     1792.13    462.74 o
  15   7   0     3512.38     3951.34    540.64 o
  16   7   0     4310.76     4378.96    635.17 o
  17   7   0     3970.34     4409.87    686.27 o
   0   8   0     2991.83     3160.04    196.75 o
   1   8   0     6350.13     5707.17    391.84 o
   2   8   0     4514.39     4465.20    137.98 o
   3   8   0    29021.56    28820.23    546.04 o
   4   8   0       90.38       76.85    112.98 o
   5   8   0        6.35       12.72     88.04 o
   6   8   0    11916.16    12158.71    345.04 o
   7   8   0   140102.17   139007.72   2370.95 o
   8   8   0    24795.25    24126.70    662.13 o
   9   8   0    22668.43    23601.25    676.18 o
  10   8   0    12737.25    12165.24    630.83 o
  11   8   0   106252.34   108774.02   2190.17 o
  12   8   0        0.51      102.73    236.33 o
  13   8   0    11312.74    11758.69    766.06 o
  14   8   0      166.33      747.21    408.57 o
  15   8   0    14819.83    15604.28    956.32 o
  16   8   0      709.88      522.76    545.15 o
  17   8   0    12205.61    11661.93   1430.39 o
   1   9   0     4312.91     4631.15    203.93 o
   2   9   0    18216.49    18074.92    407.22 o
   3   9   0    29175.04    28562.14    546.13 o
   4   9   0    10732.22    11129.27    312.74 o
   5   9   0      556.45      479.03    137.03 o
   6   9   0    15413.51    15812.25    446.09 o
   7   9   0       29.79       85.78    140.19 o
   8   9   0     2059.23     1830.40    239.70 o
   9   9   0      786.14     1139.20    224.07 o
  10   9   0     4734.19     5170.41    347.23 o
  11   9   0     6361.97     6853.96    492.35 o
  12   9   0       96.83       87.72    266.06 o
  13   9   0     3544.76     4685.87    784.86 o
  14   9   0     4548.88     3974.28    567.31 o
  15   9   0     1167.75      832.93    466.64 o
  16   9   0     1126.54      441.28    474.90 o
  17   9   0       51.33     -129.53    471.60 o
   0  10   0    61331.28    61465.16   1625.68 o
   1  10   0        2.00      -33.60     85.50 o
   2  10   0    29109.06    29368.18    540.96 o
   3  10   0    23376.21    23902.49    508.15 o
   4  10   0     7049.78     7102.66    247.29 o
   5  10   0     2485.04     2638.36    211.01 o
   6  10   0    27036.70    26965.70    632.29 o
   7  10   0    17062.54    16881.13    461.96 o
   8  10   0     8875.00     8849.57    429.74 o
   9  10   0    25428.41    24953.92    705.88 o
  10  10   0    13306.75    13726.15    609.80 o
  11  10   0     3304.35     4089.64    608.31 o
  12  10   0      198.88      176.63    275.96 o
  13  10   0     8680.70     9729.41    728.92 o
  14  10   0    25695.44    26120.07   1166.28 o
  15  10   0    10433.07    10795.79    907.80 o
  16  10   0     7095.23     6661.18    754.53 o
   1  11   0      130.41      160.06     91.42 o
   2  11   0     1461.65     1485.00    126.59 o
   3  11   0     5180.51     4677.14    202.00 o
   4  11   0     1195.05     1365.40    139.67 o
   5  11   0     9744.71     8996.39    321.62 o
   6  11   0     1202.23     1042.37    171.43 o
   7  11   0     2272.22     2393.71    221.35 o
   8  11   0     3257.42     3097.10    227.75 o
   9  11   0     2045.99     2051.69    309.51 o
  10  11   0     1127.71      950.67    290.49 o
  11  11   0       69.45       90.15    271.24 o
  12  11   0    11613.91    12015.54    634.76 o
  13  11   0      454.68      677.44    404.21 o
  14  11   0     3552.47     4381.27    600.82 o
  15  11   0      890.36      442.97    460.99 o
  16  11   0      541.34     1335.63    560.11 o
   0  12   0   906048.81   916768.56  22600.55 o
   1  12   0    32936.00    31950.60    681.27 o
   2  12   0    45616.16    47206.91    945.59 o
   3  12   0     2763.09     2811.92    176.42 o
   4  12   0    28809.87    27465.68    567.88 o
   5  12   0    20546.62    20549.31    516.70 o
   6  12   0    17317.81    18039.05    507.02 o
   7  12   0     1033.27      942.51    220.32 o
   8  12   0     7948.39     7210.25    375.68 o
   9  12   0      100.53     -117.30    224.20 o
  10  12   0      455.14     1121.92    397.40 o
  11  12   0      426.65      722.77    303.30 o
  12  12   0      145.55     -282.04    282.04 o
  13  12   0       90.17      313.31    383.45 o
  14  12   0    13057.67    12371.91    853.72 o
  15  12   0     8492.14     8202.50    831.56 o
  16  12   0     1063.83     -174.27    500.45 o
   1  13   0    16400.41    16294.40    424.48 o
   2  13   0      633.68     1012.88    217.80 o
   3  13   0    34397.76    35028.16    661.22 o
   4  13   0      362.74      230.06    117.71 o
   5  13   0     3748.81     3655.27    226.93 o
   6  13   0     7533.21     7730.45    326.61 o
   7  13   0     2783.31     2532.19    236.22 o
   8  13   0    12777.07    12478.09    565.84 o
   9  13   0     2121.67     2430.84    341.47 o
  10  13   0    10968.21    10883.50    583.85 o
  11  13   0    22695.35    22948.51    865.26 o
  12  13   0     1511.35      850.74    567.92 o
  13  13   0     9684.59     9758.57    753.44 o
  14  13   0     4703.82     3566.38    598.23 o
  15  13   0      311.07     -222.95    523.73 o
   0  14   0     7498.88     7820.40    413.09 o
   1  14   0    59111.32    61369.64   1204.75 o
   2  14   0    16743.11    16916.04    450.90 o
   3  14   0     4650.34     4470.17    291.02 o
   4  14   0    32227.83    32345.60    714.84 o
   5  14   0    13020.48    13206.56    405.25 o
   6  14   0     7219.23     7293.20    321.54 o
   7  14   0     1068.25     1069.04    236.65 o
   8  14   0    23166.69    22662.30    775.52 o
   9  14   0      602.45      824.01    287.98 o
  10  14   0     2048.77     2288.31    363.32 o
  11  14   0     1386.06     1758.82    370.07 o
  12  14   0       17.12      513.41    358.89 o
  13  14   0     4484.09     5402.55    887.25 o
  14  14   0     1999.53     2445.48    638.61 o
  15  14   0    12169.41    12609.38   1102.63 o
   1  15   0      808.05     1472.40    189.88 o
   2  15   0     2391.02     2422.39    182.91 o
   3  15   0      292.84      214.92    136.60 o
   4  15   0     1963.26     2098.75    165.57 o
   5  15   0      872.96      648.87    221.29 o
   6  15   0     3999.30     4156.33    366.63 o
   7  15   0       51.23       86.85    249.07 o
   8  15   0     1049.44      970.14    326.57 o
   9  15   0     2950.33     2771.09    610.25 o
  10  15   0     9155.80     9884.47    661.95 o
  11  15   0        4.58      483.50    371.45 o
  12  15   0      327.28      517.83    394.66 o
  13  15   0     6018.11     5929.11    932.28 o
  14  15   0     2796.43     2106.53    669.21 o
   0  16   0    24936.12    25927.21    887.35 o
   1  16   0     1469.33     1405.81    256.86 o
   2  16   0     5952.16     6054.09    419.77 o
   3  16   0      352.00      272.45    151.11 o
   4  16   0    10367.88    10643.56    394.77 o
   5  16   0      722.36      744.77    199.04 o
   6  16   0      120.42      247.66    285.12 o
   7  16   0     5517.79     5252.62    587.09 o
   8  16   0    19571.30    19989.61    860.70 o
   9  16   0     1678.43     1217.39    382.77 o
  10  16   0    29102.47    30605.59   1258.82 o
  11  16   0    16234.36    16336.55    878.66 o
  12  16   0      484.24      613.11    417.80 o
  13  16   0       16.08     -143.31    481.91 o
  14  16   0     4768.83     5447.34    803.72 o
   1  17   0     2754.55     3229.68    316.81 o
   2  17   0     1746.42     1889.81    254.55 o
   3  17   0    23883.10    23989.40    681.02 o
   4  17   0     4099.37     3805.10    364.64 o
   5  17   0    17134.92    16680.60    712.05 o
   6  17   0     1767.63     1893.80    378.01 o
   7  17   0       22.86      100.03    269.18 o
   8  17   0      251.55      380.65    324.74 o
   9  17   0    21817.79    22784.56    977.94 o
  10  17   0      262.59      935.99    510.70 o
  11  17   0    29249.85    32672.71   1795.85 o
  12  17   0       74.35      339.07    410.89 o
  13  17   0      369.72      393.69    547.77 o
   0  18   0    20372.40    20502.06   1061.70 o
   1  18   0    25406.55    24737.23    831.78 o
   2  18   0      914.16     1520.78    215.79 o
   3  18   0     2474.41     2551.56    323.79 o
   4  18   0    21912.23    22385.70    819.84 o
   5  18   0    10861.38    10832.92    743.28 o
   6  18   0       92.58      -20.39    282.98 o
   7  18   0    25803.14    28251.09   1026.19 o
   8  18   0     9384.30     8968.31    633.23 o
   9  18   0      527.14      506.31    371.01 o
  10  18   0     3352.68     3271.37    522.69 o
  11  18   0    10717.06     9836.76    784.26 o
  12  18   0     1978.48     2125.15    509.47 o
  13  18   0     5200.74     4489.83    866.66 o
   1  19   0     4992.93     4661.37    497.69 o
   2  19   0      558.82      768.58    213.59 o
   3  19   0    18070.70    18351.33    734.82 o
   4  19   0     1883.07     2006.97    335.28 o
   5  19   0     8886.80     9418.90    566.25 o
   6  19   0     1420.83     1611.19    453.63 o
   7  19   0      494.21      457.99    332.02 o
   8  19   0     2554.76     3476.15    674.16 o
   9  19   0     6068.90     5244.63    617.16 o
  10  19   0      547.20      901.63    417.67 o
  11  19   0      309.14      111.76    428.14 o
  12  19   0       61.63      956.66    547.44 o
   0  20   0     7269.80     6901.51    646.30 o
   1  20   0    14081.09    15663.25    671.84 o
   2  20   0     2960.96     3388.59    363.81 o
   3  20   0      199.56       89.39    391.43 o
   4  20   0     8866.12     8016.87    550.68 o
   5  20   0     3851.35     3963.69    426.95 o
   6  20   0     8195.65     9054.23    598.61 o
   7  20   0    18049.53    18619.39    859.81 o
   8  20   0    10462.23    10446.01    846.87 o
   9  20   0        3.57       38.28    409.88 o
  10  20   0     2024.76     2538.50    558.03 o
  11  20   0    26218.45    26915.10   1340.59 o
   1  21   0      707.26      747.85    280.69 o
   2  21   0     1640.06     1284.66    374.17 o
   3  21   0     2021.76     1981.45    358.91 o
   4  21   0     1228.05     1042.25    506.96 o
   5  21   0     4970.21     5152.76    489.11 o
   6  21   0    19298.53    19985.58    878.54 o
   7  21   0     4264.00     4567.35   1042.42 o
   8  21   0       52.30      -11.29    402.38 o
   9  21   0      141.69      607.30    459.09 o
  10  21   0       20.73      379.24    472.15 o
   0  22   0    31170.31    31451.74   1499.50 o
   1  22   0      862.87      579.92    299.94 o
   2  22   0       25.96      -13.12    275.26 o
   3  22   0      120.90      186.03    301.36 o
   4  22   0     7356.48     7801.39    563.46 o
   5  22   0      400.67      568.16    354.70 o
   6  22   0      677.62      480.63    476.10 o
   7  22   0      611.95     -164.95    497.25 o
   8  22   0     2759.35     2779.12    763.32 o
   9  22   0       11.15      334.33    453.61 o
   1  23   0     2763.91     2365.71    469.36 o
   2  23   0    10564.14    10757.29    637.20 o
   3  23   0      246.67      416.71    457.97 o
   4  23   0      911.21     1364.18    518.63 o
   5  23   0    10883.13    11145.81    888.98 o
   6  23   0     3271.03     2975.76    927.67 o
   7  23   0     1056.44     1424.34    646.05 o
   8  23   0     8432.53     5706.42    943.10 o
   0  24   0   108482.27   111045.13   3967.75 o
   1  24   0     1991.29     2467.13    611.93 o
   2  24   0     6109.51     5786.30   1871.09 o
   3  24   0       63.05       64.43    435.67 o
   4  24   0     5833.07     6621.27    755.85 o
   5  24   0     3680.05     5318.13    967.54 o
   6  24   0      281.50      627.81    608.59 o
   7  24   0     3593.36     4182.58    881.01 o
   1  25   0     1754.09     1863.05    533.69 o
   2  25   0    19654.40    21090.66   1182.97 o
   3  25   0      814.21      360.81    485.09 o
   4  25   0    10633.41    11262.30    935.13 o
   5  25   0     4365.65     4107.40    696.56 o
   0  26   0     1235.09     2237.38   1191.54 o
   1  26   0     3591.02     4072.76   1260.08 o
   2  26   0     1802.86      996.28   1226.05 o
 -18   0   1    30047.46    33333.86   2094.48 o
 -17   0   1    28581.65    28547.74   3866.52 o
 -16   0   1      129.91      209.78    852.23 o
 -15   0   1    10539.90    12160.19   1759.28 o
 -14   0   1    48633.87    48250.99   1776.46 o
 -13   0   1      116.52       41.61    359.57 o
 -12   0   1    13255.32    12835.93    788.37 o
 -11   0   1      190.48       86.76    305.65 o
 -10   0   1    85882.05    83638.88   2438.22 o
  -9   0   1      400.34      118.75    298.73 o
  -8   0   1    25666.43    26915.13   1708.26 o
  -7   0   1    68906.07    66558.60   1889.93 o
  -6   0   1        7.79      134.46    304.86 o
  -5   0   1    59797.86    58332.37   1249.48 o
  -4   0   1    60716.30    59088.47   1227.75 o
  -3   0   1     5464.41     5843.65    229.48 o
  -2   0   1     1666.65     1488.98    110.78 o
   2   0   1      131.95     -263.44    263.44 o
   3   0   1   184896.81   192382.98   4044.44 o
   4   0   1    39746.52    38360.83   1295.21 o
   5   0   1    68335.06    65160.68   1784.95 o
   6   0   1       71.78     -218.97    237.56 o
   7   0   1     9022.60     8050.68    669.10 o
   8   0   1     6708.40     7384.58    644.95 o
   9   0   1     2184.48     2396.86    543.03 o
  10   0   1    16898.97    15868.92    828.97 o
  11   0   1    12418.10    12505.24    776.02 o
  12   0   1     1175.86     1685.59    628.66 o
  13   0   1     7906.69     7967.88    766.17 o
  14   0   1      710.51      757.64    436.26 o
  15   0   1     8567.26     7539.27    790.97 o
  16   0   1     3318.43     3744.23    693.77 o
  17   0   1        1.26      -62.96    533.29 o
  18   0   1      304.15      312.91   1150.80 o
 -18   1   1      561.09      229.48    523.08 o
 -17   1   1     2331.40     2869.27    578.04 o
 -16   1   1       72.47     -280.82    301.97 o
 -15   1   1       18.35      314.27    403.84 o
 -14   1   1     4047.75     4110.36    416.71 o
 -13   1   1       77.59      130.40    274.86 o
 -12   1   1      244.67      432.75    242.70 o
 -11   1   1    28663.98    27584.95    797.26 o
 -10   1   1     1750.54     1864.52    285.90 o
  -9   1   1    20724.02    20567.67    814.17 o
  -8   1   1        7.68     -133.02    155.57 o
  -7   1   1     7174.30     6693.65    313.12 o
  -6   1   1     3543.00     4170.97    273.38 o
  -5   1   1      168.34     -107.66    107.66 o
  -4   1   1     5844.97     5505.63    181.51 o
  -3   1   1     1237.06     1497.28    104.87 o
  -2   1   1     1146.66     1106.18     71.12 o
   1   1   1       67.01      -36.80     36.80 o
   2   1   1      241.23      225.28     63.28 o
   3   1   1    17109.53    16504.62    299.54 o
   4   1   1    57073.48    56150.93    941.44 o
   5   1   1      115.19       89.18    146.41 o
   6   1   1      107.16      203.82    176.58 o
   7   1   1     1916.05     2008.44    244.11 o
   8   1   1     1971.41     2014.67    271.41 o
   9   1   1     1707.70     1586.76    271.00 o
  10   1   1       33.33       41.90    245.76 o
  11   1   1    17617.44    16873.43    630.44 o
  12   1   1     3524.63     3479.76    437.77 o
  13   1   1     2197.89     1924.58    343.06 o
  14   1   1     4827.26     5839.65    537.28 o
  15   1   1     8023.47     7776.60    560.14 o
  16   1   1       61.76      -20.11    335.00 o
  17   1   1     1113.55     1511.01    438.67 o
  18   1   1     3189.95     3491.79   1706.79 o
 -18   2   1      459.43      215.65    552.29 o
 -17   2   1     5145.17     5015.41    934.25 o
 -16   2   1     5808.89     5490.90    511.82 o
 -15   2   1      135.04     -270.40    286.57 o
 -14   2   1    15541.96    16084.07    896.96 o
 -13   2   1     1010.77     1211.83    395.07 o
 -12   2   1      816.02      777.97    268.58 o
 -11   2   1      754.24      834.04    238.10 o
 -10   2   1   115116.90   114204.30   2045.66 o
  -9   2   1     4161.92     3970.89    277.81 o
  -8   2   1    11362.91    11302.53    396.77 o
  -7   2   1      352.70      165.88    180.09 o
  -6   2   1    39263.39    36808.80    810.11 o
  -5   2   1    63761.09    62949.62   1059.06 o
  -4   2   1    15435.79    15494.98    321.69 o
  -3   2   1    15620.83    16040.90    303.56 o
  -2   2   1        1.85      -59.67     59.67 o
  -1   2   1   334590.47   286110.78   8294.75 o
   1   2   1   161903.52   156598.38   3213.44 o
   2   2   1      173.25      149.04     61.37 o
   3   2   1     5615.07     5543.40    154.85 o
   4   2   1     6017.81     6034.99    172.20 o
   5   2   1    96774.70    91992.49   1573.95 o
   6   2   1     5872.78     5878.83    273.03 o
   7   2   1     8426.70     8335.70    309.84 o
   8   2   1     4383.49     4924.25    550.50 o
   9   2   1    41323.89    39591.23   1064.61 o
  10   2   1      337.95      129.05    219.28 o
  11   2   1    28933.60    27176.34    903.37 o
  12   2   1     8768.97     8463.39    504.31 o
  13   2   1       20.53      320.26    277.90 o
  14   2   1        8.19       62.47    293.00 o
  15   2   1     2057.54     2211.50    400.97 o
  16   2   1      170.68      294.17    363.84 o
  17   2   1        2.99       29.16    402.98 o
 -18   3   1      170.86       72.99    551.36 o
 -17   3   1     7717.99     9070.06    787.82 o
 -16   3   1        5.77     -338.86    338.86 o
 -15   3   1    11388.90    11386.97    759.47 o
 -14   3   1     8314.24     7977.71    510.37 o
 -13   3   1     3000.84     3657.45    376.17 o
 -12   3   1    25844.17    26568.23    693.27 o
 -11   3   1    15636.01    16110.19    496.96 o
 -10   3   1       74.58       19.78    164.12 o
  -9   3   1      652.11      467.86    174.47 o
  -8   3   1    16173.19    15555.74    482.09 o
  -7   3   1     2468.75     2196.50    200.73 o
  -6   3   1    20500.74    19561.96    472.51 o
  -5   3   1     7171.36     7050.19    231.79 o
  -4   3   1      904.05      686.83    106.73 o
  -3   3   1       51.64       67.03     78.68 o
  -2   3   1     1882.18     2081.18     92.49 o
  -1   3   1      414.53      147.32     59.62 o
   0   3   1     4976.42     5420.58    142.37 o
   1   3   1       17.34      -71.46     71.46 o
   2   3   1      994.21     1193.78     90.76 o
   3   3   1      192.81      140.09     81.11 o
   4   3   1    10386.98    10116.59    235.00 o
   5   3   1     4429.88     4462.29    260.58 o
   6   3   1    20086.48    18708.25    466.52 o
   7   3   1        1.04     -150.26    150.26 o
   8   3   1     1853.18     2042.20    194.04 o
   9   3   1    25154.36    25612.86    800.11 o
  10   3   1    28408.13    29669.91    917.74 o
  11   3   1      230.22      549.69    267.45 o
  12   3   1     9751.56     8008.16    527.62 o
  13   3   1     5654.38     5111.98    433.03 o
  14   3   1     2594.94     3099.68    417.33 o
  15   3   1      563.02      340.80    329.47 o
  16   3   1      862.72      556.66    359.94 o
  17   3   1      377.90      390.96    493.82 o
 -18   4   1      423.44      412.39    870.29 o
 -17   4   1      241.39      -54.85    431.66 o
 -16   4   1     1462.32     1523.84    513.65 o
 -15   4   1    11881.62    12285.95    637.27 o
 -14   4   1     1988.71     2295.24    362.71 o
 -13   4   1     6196.78     7336.63    474.26 o
 -12   4   1     2705.63     2773.81    305.84 o
 -11   4   1     1793.60     1837.92    315.98 o
 -10   4   1    11220.00    11340.39    447.54 o
  -9   4   1    22079.86    22640.35    630.23 o
  -8   4   1     2217.76     2447.21    252.35 o
  -7   4   1   184744.06   178259.48   3209.41 o
  -6   4   1     2945.44     2816.72    191.07 o
  -5   4   1       38.92      -49.10    112.71 o
  -4   4   1    12093.00    12144.06    314.04 o
  -3   4   1   196848.23   191716.91   2445.30 o
  -2   4   1    30722.15    30150.60    420.64 o
  -1   4   1    25737.63    28220.57    421.09 o
   0   4   1      800.05      775.24     79.32 o
   1   4   1    39907.43    41525.84    688.87 o
   2   4   1     1165.91      985.96     88.35 o
   3   4   1     4881.78     5726.06    156.82 o
   4   4   1     1420.39     1393.31    118.75 o
   5   4   1    10452.59    10684.65    296.81 o
   6   4   1      218.71      229.89    132.40 o
   7   4   1    15796.89    16025.26    510.54 o
   8   4   1    11156.98    11247.88    410.35 o
   9   4   1    26974.91    26927.21    706.85 o
  10   4   1    12468.40    11677.54    673.21 o
  11   4   1     8260.28     7833.40    509.37 o
  12   4   1    12326.04    11945.95    624.64 o
  13   4   1    11327.21    12714.89    912.50 o
  14   4   1     6280.08     5859.83    491.29 o
  15   4   1     2151.27     2785.55    423.80 o
  16   4   1     3000.98     2672.58    497.36 o
  17   4   1        2.70     -120.60    468.64 o
 -18   5   1      734.02      162.26    570.87 o
 -17   5   1     1033.09      491.44    475.93 o
 -16   5   1      420.21      824.02    669.12 o
 -15   5   1    13001.18    13009.09    878.76 o
 -14   5   1       87.93      109.07    283.38 o
 -13   5   1     1364.78     1108.53    299.75 o
 -12   5   1    18730.81    17688.18    663.48 o
 -11   5   1      565.45      631.64    226.51 o
 -10   5   1     1926.48     2011.75    243.67 o
  -9   5   1     2340.68     2026.21    233.83 o
  -8   5   1    14649.25    15043.24    482.20 o
  -7   5   1     2801.77     3296.54    271.08 o
  -6   5   1     5094.97     5142.39    238.69 o
  -5   5   1     2842.54     2955.99    177.23 o
  -4   5   1     7089.36     6951.39    212.83 o
  -3   5   1    10841.82     9786.44    216.74 o
  -2   5   1    39747.07    38367.69    547.03 o
  -1   5   1    26061.71    25808.72    421.80 o
   0   5   1      385.84       40.60     93.48 o
   1   5   1    18560.99    18590.03    370.41 o
   2   5   1    27379.86    26898.21    589.65 o
   3   5   1     1007.62     1091.83    104.90 o
   4   5   1      269.32      224.42    116.41 o
   5   5   1    16675.45    16361.99    386.80 o
   6   5   1    17865.47    17732.36    452.41 o
   7   5   1       64.36      144.43    136.80 o
   8   5   1     4943.28     4685.04    286.31 o
   9   5   1    16537.99    16515.08    602.90 o
  10   5   1     7010.95     7089.82    368.61 o
  11   5   1     6741.87     6667.62    475.71 o
  12   5   1     2214.67     2248.17    372.49 o
  13   5   1     4466.62     4355.95    471.16 o
  14   5   1     3601.11     4117.03    492.15 o
  15   5   1     1818.12     2256.31    456.71 o
  16   5   1       37.95     -113.02    372.04 o
  17   5   1     2033.34     2119.75    584.59 o
 -17   6   1    25278.98    22708.50   1183.71 o
 -16   6   1     9213.18     8562.58    995.24 o
 -15   6   1    17957.10    14937.53   1057.71 o
 -14   6   1      193.70      -11.20    291.04 o
 -13   6   1    23146.90    23071.62    884.64 o
 -12   6   1    14034.78    13962.36    743.37 o
 -11   6   1     6974.13     7007.91    440.06 o
 -10   6   1     7333.61     6670.75    387.26 o
  -9   6   1   131329.91   132203.81   2762.79 o
  -8   6   1    20421.49    20468.80    662.67 o
  -7   6   1    46841.53    45132.57    982.72 o
  -6   6   1     2906.26     2870.66    218.23 o
  -5   6   1    11553.15    11317.13    448.20 o
  -4   6   1      104.64     -103.18    103.18 o
  -3   6   1   101963.40    98928.66   1364.56 o
  -2   6   1    73340.45    73227.86   1020.19 o
  -1   6   1   229995.97   227933.61   3902.77 o
   0   6   1   512549.63   519366.69   9043.00 o
   1   6   1    45871.38    45647.34    869.88 o
   2   6   1   131299.94   135491.50   2229.18 o
   3   6   1     2098.40     2193.81    134.27 o
   4   6   1    53691.72    50900.88    823.68 o
   5   6   1      147.68      188.65    117.50 o
   6   6   1    34401.73    32102.05    671.78 o
   7   6   1    45621.93    45855.29    922.32 o
   8   6   1    16752.14    16050.70    514.66 o
   9   6   1    13755.31    13811.96    566.39 o
  10   6   1      112.63      128.57    194.90 o
  11   6   1     1358.15     1368.34    243.54 o
  12   6   1    30176.22    31128.76   1022.68 o
  13   6   1    19744.01    21855.63    976.94 o
  14   6   1     9226.50     9326.75   1040.49 o
  15   6   1     1512.42     1378.18    399.88 o
  16   6   1    23505.34    23788.25   1192.31 o
  17   6   1      171.01       -8.41    477.18 o
 -17   7   1      175.11      173.04    492.02 o
 -16   7   1     3233.31     4111.94    625.62 o
 -15   7   1       58.84      291.77    407.56 o
 -14   7   1     3574.80     2682.03    508.88 o
 -13   7   1      409.16      643.49    332.41 o
 -12   7   1    10987.31    12230.53    539.80 o
 -11   7   1    18312.72    19415.34    644.37 o
 -10   7   1    19451.58    19247.07    873.83 o
  -9   7   1     2330.56     1921.38    281.16 o
  -8   7   1     4443.12     4791.06    353.33 o
  -7   7   1    83021.71    84823.32   1862.99 o
  -6   7   1     6443.80     6437.79    287.52 o
  -5   7   1      489.57      584.35    136.36 o
  -4   7   1    32091.68    30462.00    577.92 o
  -3   7   1    15277.50    14433.82    301.28 o
  -2   7   1     9279.08     8689.13    229.87 o
  -1   7   1      119.54      -26.72     83.74 o
   0   7   1     5684.32     5485.27    194.32 o
   1   7   1    19919.36    19686.02    553.15 o
   2   7   1    87381.41    86382.37   1474.56 o
   3   7   1    26770.88    26519.42    512.81 o
   4   7   1    26079.59    26058.01    527.96 o
   5   7   1       85.59      163.79     85.12 o
   6   7   1       13.50      187.75    119.38 o
   7   7   1        0.15        0.90    137.60 o
   8   7   1     1486.97     1386.30    213.56 o
   9   7   1       10.86       45.18    173.32 o
  10   7   1    19190.58    19180.43    613.93 o
  11   7   1    11735.12    11302.91    491.50 o
  12   7   1    10935.30    11698.40    625.42 o
  13   7   1     2496.65     2691.59    524.72 o
  14   7   1      315.71      347.62    662.48 o
  15   7   1     4960.84     4561.60    613.97 o
  16   7   1     2691.64     3258.67    669.12 o
  17   7   1     3693.27     3707.77    656.19 o
 -17   8   1       55.85     -134.61    635.50 o
 -16   8   1      766.91      125.13    443.99 o
 -15   8   1      226.60      230.41    409.76 o
 -14   8   1     4948.24     5131.23    702.19 o
 -13   8   1     2973.38     2784.05    555.53 o
 -12   8   1     8639.55     8966.03    519.58 o
 -11   8   1    12387.09    13981.82    759.32 o
 -10   8   1     4928.27     5135.79    345.15 o
  -9   8   1      380.42      473.44    190.81 o
  -8   8   1    64162.78    63419.40   1469.27 o
  -7   8   1   120708.02   121655.72   2265.94 o
  -6   8   1     7526.94     7550.91    310.50 o
  -5   8   1     2493.02     2434.13    178.35 o
  -4   8   1     2259.49     2409.98    201.86 o
  -3   8   1     5339.73     4757.75    180.91 o
  -2   8   1    18778.13    18611.86    382.35 o
  -1   8   1      117.36      134.62     93.18 o
   0   8   1     1843.00     1834.38    208.17 o
   1   8   1     2548.43     2672.66    173.16 o
   2   8   1    25063.05    25766.09    544.50 o
   3   8   1    54335.04    52263.06    890.22 o
   4   8   1     7949.80     8199.91    268.08 o
   5   8   1     7332.08     7398.66    317.65 o
   6   8   1    38295.84    37757.06    843.72 o
   7   8   1    22899.61    22297.39    553.12 o
   8   8   1    81711.11    81110.92   2016.11 o
   9   8   1     4300.56     4402.47    308.71 o
  10   8   1     5169.82     4778.68    341.19 o
  11   8   1     3843.98     3897.12    336.04 o
  12   8   1    48286.43    47754.23   1540.69 o
  13   8   1       27.08      -97.82    356.27 o
  14   8   1     3668.83     3817.84    588.65 o
  15   8   1      610.83     1363.92    487.65 o
  16   8   1     8807.75     8378.12    801.21 o
  17   8   1     1555.01     1184.15    552.20 o
 -17   9   1     1487.43      846.55    537.60 o
 -16   9   1     1557.19     1012.56    497.93 o
 -15   9   1      276.15        5.07    414.42 o
 -14   9   1     2647.40     2426.19    501.15 o
 -13   9   1     4247.02     4312.46    530.62 o
 -12   9   1       38.74       -2.68    257.10 o
 -11   9   1     2849.86     2666.28    303.94 o
 -10   9   1     2137.86     2140.05    270.41 o
  -9   9   1     5524.22     6293.01    381.19 o
  -8   9   1     1600.31     1792.23    220.37 o
  -7   9   1     6089.30     6103.56    279.91 o
  -6   9   1      557.91      299.58    120.20 o
  -5   9   1       70.27       88.41    135.01 o
  -4   9   1     1855.55     1698.43    156.06 o
  -3   9   1    10315.33    10098.67    256.93 o
  -2   9   1    10389.58    10604.27    340.70 o
  -1   9   1     7846.62     7700.24    246.83 o
   0   9   1     1633.91     1697.59    203.53 o
   1   9   1     7100.44     7146.95    261.69 o
   2   9   1    24725.57    24497.18    528.50 o
   3   9   1    22336.36    22976.71    468.01 o
   4   9   1    22774.37    23360.65    495.00 o
   5   9   1      412.17      240.22    132.72 o
   6   9   1     5084.33     5513.58    266.87 o
   7   9   1     9171.47     8849.67    344.17 o
   8   9   1       57.54       46.65    154.91 o
   9   9   1      442.68      395.62    193.90 o
  10   9   1     5523.99     6255.54    379.27 o
  11   9   1      711.36      565.32    315.07 o
  12   9   1     4984.56     4069.88    724.50 o
  13   9   1      105.99      221.85    376.63 o
  14   9   1     2071.51     1835.90    483.65 o
  15   9   1       35.04     -370.05    370.05 o
  16   9   1     1981.16     1742.19    545.95 o
 -16  10   1     7112.84     7120.60    849.30 o
 -15  10   1     3985.79     4171.26    668.43 o
 -14  10   1       27.37     -129.32    390.03 o
 -13  10   1     1380.77      925.26    416.06 o
 -12  10   1    20108.25    21396.69   1479.96 o
 -11  10   1     1269.69      969.26    299.42 o
 -10  10   1    22503.17    21981.43    681.36 o
  -9  10   1     5776.44     6161.52    435.56 o
  -8  10   1    20112.09    20414.84    550.02 o
  -7  10   1    14004.02    14576.12    511.37 o
  -6  10   1    37652.86    38311.71    779.87 o
  -5  10   1     1245.86     1332.10    197.78 o
  -4  10   1      468.50      209.68    118.94 o
  -3  10   1     1733.34     1882.86    137.41 o
  -2  10   1       82.64       40.52    105.72 o
  -1  10   1     4544.53     5009.65    201.23 o
   0  10   1     7738.10     7962.03    355.78 o
   1  10   1   116959.69   116796.73   2129.34 o
   2  10   1    20872.73    20306.22    557.86 o
   3  10   1    14590.60    15147.63    388.34 o
   4  10   1    57289.42    58117.26   1010.13 o
   5  10   1    75550.46    75269.86   1364.57 o
   6  10   1     4485.43     5043.97    326.26 o
   7  10   1    66898.90    67141.27   1289.24 o
   8  10   1    38440.43    38379.84    931.24 o
   9  10   1     5367.59     5129.02    374.04 o
  10  10   1     3569.70     3482.13    373.29 o
  11  10   1    41790.61    41650.00   1321.47 o
  12  10   1    33851.82    35203.69   1292.03 o
  13  10   1     9080.88     9475.68   1222.99 o
  14  10   1      533.06      175.78    425.92 o
  15  10   1      364.50     -171.02    451.20 o
  16  10   1    10367.99    10667.76    922.74 o
 -16  11   1     1758.19     1994.59    579.64 o
 -15  11   1      685.42      565.80    508.07 o
 -14  11   1      472.78      216.66    398.53 o
 -13  11   1     2761.39     2662.76    488.92 o
 -12  11   1    21013.52    21825.62    839.77 o
 -11  11   1     4229.09     4014.41    408.01 o
 -10  11   1    24182.79    24781.13   1023.43 o
  -9  11   1     6546.01     5485.68    413.73 o
  -8  11   1      114.92     -126.17    126.17 o
  -7  11   1       46.89       32.18    168.18 o
  -6  11   1    27460.32    27148.11    700.21 o
  -5  11   1     1739.70     1727.91    170.61 o
  -4  11   1    25724.84    25422.95    536.35 o
  -3  11   1      612.10      497.05     94.56 o
  -2  11   1     7229.72     6950.97    255.45 o
  -1  11   1      133.86      178.71    103.40 o
   0  11   1     6410.05     6619.74    363.94 o
   1  11   1     2317.32     3066.66    233.24 o
   2  11   1    16632.03    16827.20    629.31 o
   3  11   1    10583.47    10221.26    368.11 o
   4  11   1     4728.03     4727.79    208.76 o
   5  11   1     1084.59     1193.94    161.01 o
   6  11   1      365.54      384.71    152.28 o
   7  11   1     7056.59     7095.96    323.87 o
   8  11   1     1412.86     1569.49    255.83 o
   9  11   1        1.85      417.72    253.77 o
  10  11   1     7745.72     7871.78    500.27 o
  11  11   1      356.95      403.17    278.41 o
  12  11   1      465.27      -85.65    348.75 o
  13  11   1     7060.74     7139.90    668.81 o
  14  11   1      194.78      672.69    446.18 o
  15  11   1     7134.70     6696.63    722.36 o
  16  11   1     1350.06     1185.94    566.71 o
 -16  12   1     2348.13     2285.39    681.55 o
 -15  12   1     7078.60     5947.14   1181.75 o
 -14  12   1    10193.92    10002.19    778.58 o
 -13  12   1     1987.19     3014.90    510.08 o
 -12  12   1    18594.02    19514.66   1108.78 o
 -11  12   1       27.54      475.97    287.02 o
 -10  12   1    26590.13    26743.41   1231.07 o
  -9  12   1      470.26      383.64    256.52 o
  -8  12   1     4018.78     3493.60    296.25 o
  -7  12   1    33853.91    33018.36    820.07 o
  -6  12   1     4851.72     5025.07    272.75 o
  -5  12   1     1271.13     1721.92    242.64 o
  -4  12   1     1704.91     1833.16    156.96 o
  -3  12   1       40.11      -26.87    113.08 o
  -2  12   1    16534.15    16076.78    648.20 o
  -1  12   1    47482.33    47970.41    956.82 o
   0  12   1    48534.56    50282.07    986.34 o
   1  12   1       20.21      208.08    177.32 o
   2  12   1     2691.87     2891.97    191.42 o
   3  12   1       31.09       33.31    139.05 o
   4  12   1    76174.02    75938.59   1284.96 o
   5  12   1    14872.04    16456.07    452.58 o
   6  12   1     1701.75     1655.41    195.84 o
   7  12   1    38133.48    38747.29    927.80 o
   8  12   1     3362.31     3551.93    278.84 o
   9  12   1     9443.18     8623.10    499.32 o
  10  12   1       46.67      156.28    264.51 o
  11  12   1    36737.73    38284.57   1456.49 o
  12  12   1     4004.06     4029.56    537.12 o
  13  12   1     3081.61     3005.37    533.11 o
  14  12   1      522.27      648.44    442.01 o
  15  12   1        0.12      185.96    463.84 o
  16  12   1    16652.01    21182.25   2436.77 o
 -15  13   1     5511.53     4174.82    726.52 o
 -14  13   1     8322.76     9892.28    935.98 o
 -13  13   1      126.61      339.14    399.60 o
 -12  13   1     1725.24     1419.43    362.83 o
 -11  13   1     4816.02     4890.55    485.22 o
 -10  13   1      136.59      118.46    357.42 o
  -9  13   1     5622.78     5612.69    579.96 o
  -8  13   1       39.93       27.25    218.43 o
  -7  13   1     2860.25     3172.30    295.27 o
  -6  13   1      412.25      309.38    159.15 o
  -5  13   1      293.63      356.47    170.13 o
  -4  13   1    34489.43    33799.09    778.98 o
  -3  13   1      451.49      296.98    133.11 o
  -2  13   1     8018.68     8388.78    302.10 o
  -1  13   1     2434.19     2435.53    170.91 o
   0  13   1    39783.85    41283.20    978.94 o
   1  13   1      382.89      698.28    197.53 o
   2  13   1    61233.09    59401.86   1375.27 o
   3  13   1      119.89        7.35    110.91 o
   4  13   1     8366.92     8746.30    284.34 o
   5  13   1    10312.73    10279.53    354.73 o
   6  13   1     7244.81     7416.86    319.16 o
   7  13   1       80.05      181.96    167.60 o
   8  13   1      664.29      679.32    250.67 o
   9  13   1    26835.85    27364.68   1486.27 o
  10  13   1     2875.84     3791.49    448.94 o
  11  13   1     3663.81     3688.09    426.89 o
  12  13   1     4012.32     4368.09    558.21 o
  13  13   1     2034.77     2033.67    516.93 o
  14  13   1     5935.91     6681.04    698.65 o
  15  13   1      198.37      337.51    564.73 o
 -15  14   1      628.79      210.06    579.73 o
 -14  14   1    10510.71    10008.86   1355.65 o
 -13  14   1      887.77      529.86    589.55 o
 -12  14   1      208.64      281.69    359.19 o
 -11  14   1     2868.65     3144.74    451.94 o
 -10  14   1    49242.56    50200.22   1361.35 o
  -9  14   1      907.82      583.57    281.57 o
  -8  14   1     2669.50     2567.15    505.47 o
  -7  14   1     4266.47     4468.07    360.23 o
  -6  14   1     4066.77     4205.77    266.06 o
  -5  14   1    12100.52    11709.52    397.83 o
  -4  14   1        2.35      -67.68    137.16 o
  -3  14   1    16246.86    16812.10    473.03 o
  -2  14   1    31319.03    31341.27    710.17 o
  -1  14   1    14610.11    15360.04    426.71 o
   0  14   1    73394.52    75410.98   1439.48 o
   1  14   1     7347.66     7714.12    411.70 o
   2  14   1     1155.65     1127.23    302.60 o
   3  14   1     2429.99     2410.45    205.42 o
   4  14   1    37907.78    37012.62    767.94 o
   5  14   1    18022.98    19021.81    504.39 o
   6  14   1     7172.68     7130.85    354.52 o
   7  14   1       15.45      -85.94    218.02 o
   8  14   1     5166.20     5017.40    361.73 o
   9  14   1    49536.91    49273.31   1321.85 o
  10  14   1      537.47      274.18    298.83 o
  11  14   1    18904.79    19657.70    992.96 o
  12  14   1     9753.99     8492.08    708.22 o
  13  14   1      662.06      245.12    625.93 o
  14  14   1     3530.73     4859.81    780.57 o
  15  14   1    11889.72    11576.87   1074.58 o
 -15  15   1     1688.79     1828.12    656.86 o
 -14  15   1     6201.86     5591.00    789.72 o
 -13  15   1       36.97     -162.45    476.40 o
 -12  15   1       59.76       14.33    352.75 o
 -11  15   1     3129.70     2654.40    463.19 o
 -10  15   1    11264.80    11718.23    812.82 o
  -9  15   1     1179.14     1062.01    349.90 o
  -8  15   1      124.94      145.41    297.57 o
  -7  15   1     6252.30     5226.83    493.68 o
  -6  15   1      770.39      861.67    219.61 o
  -5  15   1      261.63      200.17    185.74 o
  -4  15   1     3871.12     3491.97    243.35 o
  -3  15   1      335.93      276.11    148.14 o
  -2  15   1      789.85      877.47    173.77 o
  -1  15   1     1356.40     1698.08    171.21 o
   0  15   1     8636.51     9579.31    330.62 o
   1  15   1     1462.62     1451.99    242.96 o
   2  15   1     7236.71     7501.62    442.12 o
   3  15   1     8971.57     9361.70    469.87 o
   4  15   1    16181.90    16432.03    620.19 o
   5  15   1     8151.57     8492.74    324.91 o
   6  15   1      721.88      693.22    178.07 o
   7  15   1     2079.34     2673.85    288.97 o
   8  15   1     5278.13     4690.90    366.40 o
   9  15   1      698.34      747.06    361.13 o
  10  15   1     3770.64     3646.21    537.95 o
  11  15   1    12413.11    13578.94    793.89 o
  12  15   1      354.47      695.26    529.33 o
  13  15   1      128.80       18.06    475.00 o
  14  15   1    13015.61    11232.67   1020.68 o
 -14  16   1     4289.35     4421.57    774.51 o
 -13  16   1     3316.58     3735.05    697.18 o
 -12  16   1       11.97        7.36    371.76 o
 -11  16   1     2529.35     2274.91    458.90 o
 -10  16   1      208.60      234.11    352.07 o
  -9  16   1     7897.52     7302.19    580.12 o
  -8  16   1      748.53      728.31    338.89 o
  -7  16   1    26224.40    26171.82   1076.64 o
  -6  16   1      124.89       18.56    255.02 o
  -5  16   1       15.98     -227.23    227.23 o
  -4  16   1       59.74      -91.24    156.25 o
  -3  16   1    21589.74    22453.30    598.68 o
  -2  16   1     1522.10     1590.00    188.58 o
  -1  16   1       55.78      -90.46    131.50 o
   0  16   1     3398.49     3309.93    216.90 o
   1  16   1    32786.44    32888.41   1002.77 o
   2  16   1        0.13      -27.61    211.33 o
   3  16   1     8664.53     8086.67    495.61 o
   4  16   1      359.61      510.47    212.14 o
   5  16   1     1691.88     1451.09    207.92 o
   6  16   1     2181.98     1643.06    302.64 o
   7  16   1    15393.37    17019.39    689.60 o
   8  16   1     2918.92     2653.58    371.42 o
   9  16   1     9651.03     9179.08    643.90 o
  10  16   1     8521.66     7620.10    618.78 o
  11  16   1      731.28      561.53    386.01 o
  12  16   1      251.28     -116.17    462.10 o
  13  16   1     7741.20     7184.47    858.42 o
  14  16   1     6248.64     6522.22    991.19 o
 -14  17   1      241.99     2164.53   1261.52 o
 -13  17   1      474.17      158.66    514.74 o
 -12  17   1     1544.16     1674.36    466.46 o
 -11  17   1     5765.42     5526.39    595.83 o
 -10  17   1     2258.99     1465.77    413.75 o
  -9  17   1      460.41      640.46    368.46 o
  -8  17   1      442.22      310.28    352.49 o
  -7  17   1     3509.41     3791.33    478.82 o
  -6  17   1     8362.95     8548.36    536.19 o
  -5  17   1      342.24      442.01    266.02 o
  -4  17   1    16602.32    15598.67    668.32 o
  -3  17   1       65.77      -27.98    172.39 o
  -2  17   1     7261.60     7338.34    325.16 o
  -1  17   1    12749.01    12627.89    423.28 o
   0  17   1     3935.73     4163.40    304.41 o
   1  17   1     2254.19     2730.44    205.41 o
   2  17   1     3977.41     4521.31    723.80 o
   3  17   1      769.54     1449.01    367.97 o
   4  17   1    38904.02    40291.82   1389.57 o
   5  17   1     5802.80     6275.14    422.49 o
   6  17   1     8559.48     8903.63    609.28 o
   7  17   1     3530.89     3931.95    398.35 o
   8  17   1    22150.47    22206.04    833.93 o
   9  17   1     6621.98     6510.64    797.11 o
  10  17   1    19875.42    21437.09   1378.60 o
  11  17   1    10332.72    10001.56    932.42 o
  12  17   1      320.07      237.32    502.66 o
  13  17   1        3.23      -22.20    510.37 o
 -13  18   1     6006.75     6851.45    839.60 o
 -12  18   1      508.35      844.37    575.31 o
 -11  18   1     6396.44     6519.26    882.26 o
 -10  18   1      130.59      113.12    399.08 o
  -9  18   1     9211.79     8505.10    711.49 o
  -8  18   1     5021.37     4820.19    568.52 o
  -7  18   1     2679.53     2647.67    458.31 o
  -6  18   1    11045.15    10733.95    616.07 o
  -5  18   1     1969.56     2478.76    360.42 o
  -4  18   1      368.33      650.51    266.74 o
  -3  18   1    23033.41    23982.41    843.40 o
  -2  18   1    58442.59    58506.46   1492.26 o
  -1  18   1      194.12      339.53    236.38 o
   0  18   1   150066.64   148722.77   3435.70 o
   1  18   1    32218.74    32177.93   1245.00 o
   2  18   1    11173.53    10848.48   1061.71 o
   3  18   1     7913.68     7311.87   1258.14 o
   4  18   1    31760.93    34157.97   1589.77 o
   5  18   1     5674.82     4773.05    652.98 o
   6  18   1    12828.78    12447.40    599.92 o
   7  18   1     8221.43     9338.12    831.82 o
   8  18   1     5038.71     5098.48    463.24 o
   9  18   1     2103.77     2172.45    448.80 o
  10  18   1     1479.55     1463.21    765.14 o
  11  18   1     3696.58     3189.55    531.40 o
  12  18   1     5953.40     6128.36    885.47 o
  13  18   1     4924.22     5444.75    926.12 o
 -12  19   1     6380.30     7113.85    797.98 o
 -11  19   1     8369.39    10139.35    847.39 o
 -10  19   1    16287.20    17730.86   1682.48 o
  -9  19   1     4891.39     4657.28    700.34 o
  -8  19   1      798.70     1335.46    430.95 o
  -7  19   1    18320.50    18412.65    945.47 o
  -6  19   1     5075.63     5350.41    490.97 o
  -5  19   1     8337.57     7705.33    532.64 o
  -4  19   1     9372.38     9048.20    545.39 o
  -3  19   1     1188.45     1294.24    305.60 o
  -2  19   1     2455.67     2672.94    387.41 o
  -1  19   1     1467.76     1410.76    285.81 o
   0  19   1       32.38     1465.08    346.59 o
   1  19   1     2816.27     3642.71    335.86 o
   2  19   1     9911.61    10251.58    824.63 o
   3  19   1       32.01     -263.68    305.86 o
   4  19   1    13187.47    13790.63    639.97 o
   5  19   1      780.68      524.77    384.65 o
   6  19   1      621.67      962.10    360.85 o
   7  19   1     1265.09     1192.32    326.58 o
   8  19   1     8116.71     8143.64    568.74 o
   9  19   1        1.12        6.83    383.92 o
  10  19   1    23014.65    22125.79   1049.80 o
  11  19   1     4574.10     4615.77    670.78 o
  12  19   1      402.17     -382.04    484.46 o
 -11  20   1     4735.75     2996.14    750.48 o
 -10  20   1      455.19      535.61    466.72 o
  -9  20   1      141.84      482.43    442.92 o
  -8  20   1     5927.76     5733.31    645.94 o
  -7  20   1    25102.60    27187.62   1187.10 o
  -6  20   1    10691.80    11179.98    732.26 o
  -5  20   1     5848.92     4825.37    463.84 o
  -4  20   1     1066.54      673.66    309.49 o
  -3  20   1     2235.49     2183.88    340.66 o
  -2  20   1    22166.29    23225.37    857.61 o
  -1  20   1    21138.43    20162.54    779.15 o
   0  20   1    12972.06    13709.83    898.80 o
   1  20   1     1027.03      914.39    268.67 o
   2  20   1       42.67      283.73    342.73 o
   3  20   1       22.70     -302.33    302.33 o
   4  20   1     2270.64     2722.50    498.14 o
   5  20   1     8272.23     8954.38    696.52 o
   6  20   1     1591.17     1239.53    351.11 o
   7  20   1     1116.72     1344.14    392.19 o
   8  20   1     5261.23     6426.25    569.00 o
   9  20   1     1328.94     1106.65    431.45 o
  10  20   1     3342.49     3434.71    546.55 o
  11  20   1    10463.47    10982.27    979.73 o
 -11  21   1    13345.27    13786.64   1350.70 o
 -10  21   1       15.08      284.55    484.86 o
  -9  21   1      163.37      258.44    520.49 o
  -8  21   1      405.66     1681.17    493.53 o
  -7  21   1     7834.15     7349.84    666.40 o
  -6  21   1     2816.89     2395.25    482.46 o
  -5  21   1    14174.73    14467.68    816.75 o
  -4  21   1     1864.15     1992.47    488.28 o
  -3  21   1      494.49      457.40    292.31 o
  -2  21   1     2756.64     3511.98    727.65 o
  -1  21   1     4472.12     5045.66    430.59 o
   0  21   1     2217.47     2332.96    326.26 o
   1  21   1      232.20      548.60    268.36 o
   2  21   1      332.52      410.80    363.01 o
   3  21   1      213.11       77.62    365.54 o
   4  21   1      158.65        6.31    385.58 o
   5  21   1     6008.17     5862.70    664.11 o
   6  21   1      655.27      114.22    332.38 o
   7  21   1     3489.39     4314.61    492.49 o
   8  21   1      965.34      507.23    412.61 o
   9  21   1     5378.06     6120.91    824.42 o
  10  21   1      915.66      720.34    516.64 o
 -10  22   1    16953.09    17799.99   1099.60 o
  -9  22   1     9365.17    11209.56   1241.71 o
  -8  22   1       16.43     -255.63    455.49 o
  -7  22   1      164.66       67.84    423.43 o
  -6  22   1    14097.27    15009.21   1926.72 o
  -5  22   1       12.68      160.11    349.96 o
  -4  22   1     2408.34     2488.32    543.27 o
  -3  22   1     2108.48     2038.53    377.16 o
  -2  22   1      648.26      658.66    315.20 o
  -1  22   1     2874.67     2690.41    465.87 o
   0  22   1      181.22      168.86    277.30 o
   1  22   1    21225.03    21453.50   1379.75 o
   2  22   1     1242.80     1134.23    441.02 o
   3  22   1     6418.67     6622.19    682.95 o
   4  22   1     2010.12     1962.49    516.40 o
   5  22   1     4768.03     4102.90    609.43 o
   6  22   1     1785.80     1372.52    523.63 o
   7  22   1      832.25     1118.70    521.57 o
   8  22   1       17.03      863.15    675.82 o
   9  22   1     2514.08     1548.15    743.23 o
  -8  23   1     2222.90     1127.52    947.58 o
  -7  23   1     8047.49     7777.62   1030.50 o
  -6  23   1    23252.23    24337.14   1540.65 o
  -5  23   1      140.31     -400.89    415.09 o
  -4  23   1     5631.47     5049.69    632.73 o
  -3  23   1     6035.33     6326.38    540.76 o
  -2  23   1      484.43      282.25    337.29 o
  -1  23   1      448.41      445.23    275.70 o
   0  23   1     1492.74     1501.78    347.19 o
   1  23   1    11529.14    10365.84    818.83 o
   2  23   1     1468.12     1218.66    479.41 o
   3  23   1     3504.89     3655.87    608.06 o
   4  23   1      300.36      -48.56    441.91 o
   5  23   1     4278.98     4369.70    649.27 o
   6  23   1      338.95      -54.26    449.28 o
   7  23   1     2794.27     1949.87    647.54 o
   8  23   1      326.95      947.12    678.21 o
  -7  24   1     1333.37      483.44    627.41 o
  -6  24   1      193.39      209.30    606.80 o
  -5  24   1      732.97     1368.19   1205.44 o
  -4  24   1      927.58      521.04    487.52 o
  -3  24   1      739.72      233.52    432.00 o
  -2  24   1      991.93      577.94    454.57 o
  -1  24   1    10355.43    10357.80    635.64 o
   0  24   1     8295.77     9279.29    788.80 o
   1  24   1     7820.86     8197.17    760.55 o
   2  24   1     1260.49     1166.34    494.58 o
   3  24   1      148.81     1095.80    530.58 o
   4  24   1     9945.84     9413.27    870.94 o
   5  24   1      222.76      184.40    468.91 o
   6  24   1     7899.60     8055.60    847.80 o
   7  24   1       38.06      336.99    745.31 o
  -5  25   1     3729.48     3989.89   1057.82 o
  -4  25   1      116.27     -411.26    411.26 o
  -3  25   1    17476.25    19028.76   1242.14 o
  -2  25   1     5538.71     4299.36    677.39 o
  -1  25   1     4484.91     3357.84    928.80 o
   0  25   1     2436.22     2409.07    568.99 o
   1  25   1    16943.73    19043.58   1129.02 o
   2  25   1       36.86      568.99    482.52 o
   3  25   1    17001.42    19493.24   1180.49 o
   4  25   1     1041.45     1760.20   1059.73 o
   5  25   1      385.01      467.37    532.66 o
  -2  26   1     1066.14      631.50    764.80 o
  -1  26   1      797.47     -296.21    692.53 o
   0  26   1     5094.20     5276.80   1109.37 o
   1  26   1      390.66     -400.07    662.63 o
 -18   0   2    10461.88    11226.85   1587.45 o
 -17   0   2    10254.69     9640.12   1202.35 o
 -16   0   2     8062.69     9845.32   1071.99 o
 -15   0   2    66051.36    70429.27   2354.01 o
 -14   0   2     4072.41     4541.58    599.57 o
 -13   0   2    26625.79    26997.56   1190.86 o
 -12   0   2     4912.65     5267.24    545.50 o
 -11   0   2    16789.31    18673.25    888.69 o
 -10   0   2    33555.52    33252.78   1393.45 o
  -9   0   2    39585.32    38996.20   1296.77 o
  -8   0   2     4056.40     4271.03    382.65 o
  -7   0   2      245.08      403.50    229.11 o
  -6   0   2     2959.48     2471.06    283.18 o
  -5   0   2    39945.20    38555.42    886.92 o
  -4   0   2     3278.69     3165.48    212.16 o
  -3   0   2    18368.07    18746.46    426.85 o
  -2   0   2   113005.47   121256.19   2568.95 o
  -1   0   2       15.91      -70.81     70.81 o
   1   0   2      715.77      940.24    113.60 o
   2   0   2   102868.16   102932.26   2206.08 o
   3   0   2    25294.29    25206.02    686.36 o
   4   0   2   706030.31   704326.19  14470.82 o
   5   0   2      102.16      633.04    223.95 o
   6   0   2    22663.91    19117.87    935.23 o
   7   0   2    16023.80    16133.23    884.48 o
   8   0   2    16695.72    17672.13    975.58 o
   9   0   2    23166.75    22682.81   1182.02 o
  10   0   2      354.03      575.81    325.82 o
  11   0   2    10828.69    11572.63    766.71 o
  12   0   2    11275.74    10892.71    785.94 o
  13   0   2    12647.64    12705.80    877.88 o
  14   0   2    20354.22    20167.95   1222.84 o
  15   0   2    61366.74    67702.34   2883.82 o
  16   0   2     4763.30     4701.50    734.14 o
  17   0   2      118.72        2.91    570.68 o
 -18   1   2     1900.00     1678.58    589.00 o
 -17   1   2     4965.70     5247.83    667.37 o
 -16   1   2     7925.53     7845.61    785.42 o
 -15   1   2     2160.90     2455.66    388.32 o
 -14   1   2     6222.76     6591.99    468.87 o
 -13   1   2     7098.96     6750.22    555.34 o
 -12   1   2      233.71      232.40    265.79 o
 -11   1   2     7863.13     8488.85    430.24 o
 -10   1   2      690.28      861.59    216.75 o
  -9   1   2      775.25      169.19    167.04 o
  -8   1   2    15125.22    16187.58    498.27 o
  -7   1   2    20712.19    20397.02    753.60 o
  -6   1   2      150.63      153.99    144.91 o
  -5   1   2    24011.38    24049.11    433.19 o
  -4   1   2       22.84      -82.56     82.56 o
  -3   1   2     2267.37     2307.43    101.44 o
  -2   1   2        0.25      -65.44     65.44 o
  -1   1   2     1552.99     1210.15    139.80 o
   0   1   2     1485.65     1179.05    101.80 o
   1   1   2      692.05      715.02     75.42 o
   2   1   2     1547.64     2003.36    120.80 o
   3   1   2     2955.88     2876.59    134.98 o
   4   1   2    30403.84    31013.51    546.15 o
   5   1   2      184.91      178.41    158.48 o
   6   1   2      765.66      273.70    202.07 o
   7   1   2       67.65       30.54    180.27 o
   8   1   2    12742.70    11577.14    502.99 o
   9   1   2     2610.64     2350.30    337.22 o
  10   1   2      146.81      154.25    231.50 o
  11   1   2     5725.27     5930.52    500.20 o
  12   1   2      263.39      200.04    295.66 o
  13   1   2       37.60      168.19    273.63 o
  14   1   2      861.07      766.41    364.75 o
  15   1   2     1600.17     2113.76    415.69 o
  16   1   2      698.93      690.48    378.97 o
  17   1   2     4664.98     4826.04    546.07 o
 -18   2   2      225.37       33.49    536.17 o
 -17   2   2      383.31      400.64    474.26 o
 -16   2   2     9837.33    10328.25    842.06 o
 -15   2   2    18812.06    19131.23    818.82 o
 -14   2   2      399.71      107.74    265.74 o
 -13   2   2    20459.87    21335.43    740.34 o
 -12   2   2     3404.39     4062.59    346.83 o
 -11   2   2     8094.88     8577.86    373.38 o
 -10   2   2     1716.41     1961.30    252.51 o
  -9   2   2    32100.10    32711.95    828.18 o
  -8   2   2     9357.31     9628.93    380.83 o
  -7   2   2    28069.48    29673.81    704.70 o
  -6   2   2    13036.61    13719.40    423.40 o
  -5   2   2    13131.22    15247.14    371.12 o
  -4   2   2    55187.60    56241.75    834.97 o
  -3   2   2    14290.14    14808.71    288.68 o
  -2   2   2    13998.81    15146.44    278.06 o
  -1   2   2     1020.29      884.09     63.52 o
   0   2   2   245080.69   254138.17   3724.34 o
   1   2   2     1482.19     1234.82     78.71 o
   2   2   2    23238.42    23939.31    413.10 o
   3   2   2     9145.72     9923.53    247.62 o
   4   2   2      911.20      668.78    106.95 o
   5   2   2     1471.10     2114.00    180.43 o
   6   2   2     4567.39     4008.76    293.33 o
   7   2   2     1616.10     1903.41    301.13 o
   8   2   2      200.47      425.11    206.98 o
   9   2   2    20315.13    20433.93    709.37 o
  10   2   2      613.93      585.93    255.15 o
  11   2   2     3727.70     4310.47    407.56 o
  12   2   2     1099.18      705.84    307.95 o
  13   2   2    24573.36    25751.45    864.88 o
  14   2   2    19691.29    21053.07    821.52 o
  15   2   2     4569.68     4692.65    567.07 o
  16   2   2     3674.93     4444.58    498.27 o
  17   2   2      454.50      559.95    443.06 o
 -18   3   2     3126.83     2496.19    714.08 o
 -17   3   2      556.12      221.10    409.73 o
 -16   3   2     9108.59     9223.17    681.78 o
 -15   3   2     2133.44     1861.70    363.27 o
 -14   3   2        2.23     -234.91    252.55 o
 -13   3   2    15030.51    14463.81    607.69 o
 -12   3   2    24550.69    24801.58    782.40 o
 -11   3   2    13697.65    14056.34    474.72 o
 -10   3   2    11385.92    11226.09    404.04 o
  -9   3   2    12724.49    12377.80    403.72 o
  -8   3   2     9108.96     9221.06    423.20 o
  -7   3   2    36149.41    34740.65    884.18 o
  -6   3   2    10250.37    10280.93    362.63 o
  -5   3   2     2100.01     2088.15    162.29 o
  -4   3   2     2211.14     2060.46    131.03 o
  -3   3   2      171.80      162.91     87.02 o
  -2   3   2       15.13      -70.79     70.79 o
  -1   3   2     1280.59     1339.17     93.05 o
   0   3   2      754.89      674.88     71.62 o
   1   3   2     2520.44     2514.61    104.78 o
   2   3   2     8948.10     9244.11    299.51 o
   3   3   2    54863.58    54077.25    798.01 o
   4   3   2    10781.54    10168.98    249.66 o
   5   3   2    35201.45    31795.52    657.19 o
   6   3   2     1048.72      804.21    179.53 o
   7   3   2     3491.40     4072.86    310.51 o
   8   3   2    14803.78    14402.65    566.59 o
   9   3   2    26809.41    25854.60    817.55 o
  10   3   2       56.89       51.09    232.14 o
  11   3   2     8346.36     9377.85    832.63 o
  12   3   2    11981.96    11586.63    620.92 o
  13   3   2      569.04      192.61    309.90 o
  14   3   2     3141.12     3287.95    423.64 o
  15   3   2     3988.94     3596.93    595.96 o
  16   3   2      602.03      877.05    423.66 o
  17   3   2     5316.16     6695.89   1050.44 o
 -18   4   2     2293.80     1718.49    796.07 o
 -17   4   2     3671.30     3039.23    595.72 o
 -16   4   2     5324.44     5287.56    571.37 o
 -15   4   2    11913.25    11479.12    615.49 o
 -14   4   2     2800.88     2957.48    374.32 o
 -13   4   2     6802.06     6919.92    449.76 o
 -12   4   2      991.22     1281.95    276.91 o
 -11   4   2    10402.96    10463.74    482.91 o
 -10   4   2    46311.42    45910.74   1196.91 o
  -9   4   2    14706.10    15310.46    577.17 o
  -8   4   2    66244.44    65731.45   1347.47 o
  -7   4   2    15396.12    15625.58    474.06 o
  -6   4   2     9573.99    10051.17    348.59 o
  -5   4   2     3909.76     4029.41    218.07 o
  -4   4   2   181523.95   176171.70   2274.18 o
  -3   4   2     9112.32     8948.89    256.47 o
  -2   4   2   145380.08   147483.58   1805.07 o
  -1   4   2     1188.57     1444.27     82.89 o
   0   4   2     7982.34     8463.82    236.35 o
   1   4   2    16624.81    15732.35    290.08 o
   2   4   2    39334.29    39926.33    579.05 o
   3   4   2        5.30       27.49     83.78 o
   4   4   2    26745.27    25258.66    425.00 o
   5   4   2     2372.27     2091.37    153.85 o
   6   4   2    13895.81    14171.40    362.91 o
   7   4   2     1413.18     1212.28    228.36 o
   8   4   2      113.88      225.15    199.42 o
   9   4   2     3310.77     3033.43    326.28 o
  10   4   2      257.80      138.60    231.96 o
  11   4   2    20025.71    20523.98    781.84 o
  12   4   2    16349.91    15310.86    706.68 o
  13   4   2     8049.92     7355.61    559.31 o
  14   4   2     4639.03     4835.94    468.95 o
  15   4   2    17454.52    17916.74    801.79 o
  16   4   2      310.97       92.36    482.24 o
  17   4   2    12161.58    11273.67   1202.36 o
 -18   5   2      194.44      138.69    575.75 o
 -17   5   2      758.46      372.23    456.89 o
 -16   5   2     1119.93      526.86    437.13 o
 -15   5   2     3340.59     2851.83    470.09 o
 -14   5   2     3845.70     3394.88    385.08 o
 -13   5   2     8672.74     8920.13    532.95 o
 -12   5   2    40539.99    40718.42   1052.32 o
 -11   5   2      439.05      281.84    239.49 o
 -10   5   2     8523.35     8232.04    616.43 o
  -9   5   2    26744.78    26699.98    802.79 o
  -8   5   2    22772.13    23288.23    711.06 o
  -7   5   2     1282.50     1007.16    203.59 o
  -6   5   2    20550.58    20145.51    601.04 o
  -5   5   2    10476.78    10685.23    330.97 o
  -4   5   2      377.09      269.50    105.63 o
  -3   5   2    16453.04    15575.51    289.03 o
  -2   5   2    11897.22    11459.89    222.05 o
  -1   5   2    11991.03    12082.12    235.98 o
   0   5   2     8918.40     9023.63    240.97 o
   1   5   2    59952.43    60132.66    982.35 o
   2   5   2       10.08       39.68     83.72 o
   3   5   2     4437.66     4782.47    171.07 o
   4   5   2     7213.23     7302.71    258.12 o
   5   5   2    38193.19    38220.69    747.19 o
   6   5   2     1048.58      683.86    155.52 o
   7   5   2     2121.35     2255.36    215.95 o
   8   5   2     1421.94     1030.24    331.39 o
   9   5   2    15765.56    15994.98    630.40 o
  10   5   2     3927.55     3606.72    394.70 o
  11   5   2      255.85      -69.92    248.51 o
  12   5   2    24079.63    22948.68    869.16 o
  13   5   2      364.15      499.97    320.84 o
  14   5   2     6321.31     6748.98    829.42 o
  15   5   2     3381.43     3284.23    556.08 o
  16   5   2     3973.89     3935.76    750.32 o
  17   5   2      985.33      595.77    530.16 o
 -17   6   2    19004.68    19703.56   1103.08 o
 -16   6   2     1586.16      756.11    460.91 o
 -15   6   2      185.31       48.64    392.53 o
 -14   6   2     7566.59     7734.20    500.54 o
 -13   6   2     6405.31     6458.44    501.63 o
 -12   6   2     1276.48     1269.01    314.57 o
 -11   6   2     4864.45     5036.25    415.04 o
 -10   6   2    86541.04    85125.42   1931.99 o
  -9   6   2     5532.38     4824.21    489.23 o
  -8   6   2   213722.56   207166.25   4089.11 o
  -7   6   2    42242.75    40759.05   1003.40 o
  -6   6   2      371.17      527.61    157.33 o
  -5   6   2       27.86     -118.40    118.40 o
  -4   6   2    12278.94    10419.22    289.80 o
  -3   6   2    21614.17    20435.73    359.25 o
  -2   6   2   229255.48   222807.00   3283.19 o
  -1   6   2     1419.47     1431.68     96.63 o
   0   6   2    37526.81    38748.33    767.34 o
   1   6   2    48333.11    50252.21    967.95 o
   2   6   2   165409.14   159775.13   2416.24 o
   3   6   2    26144.02    25525.67    500.43 o
   4   6   2    65911.63    65760.80   1033.85 o
   5   6   2    21529.71    21640.31    470.19 o
   6   6   2    14784.69    14411.73    377.83 o
   7   6   2    43355.44    43193.23    820.07 o
   8   6   2     2216.73     2486.41    238.64 o
   9   6   2       75.71      427.11    181.41 o
  10   6   2    16823.89    16393.04    671.81 o
  11   6   2    42182.48    45110.88   1262.67 o
  12   6   2    18499.47    17699.35    770.53 o
  13   6   2     4803.20     4936.92    494.22 o
  14   6   2    14168.83    14196.77    872.38 o
  15   6   2     5281.70     6148.42    687.84 o
  16   6   2        7.19     -305.86    406.91 o
  17   6   2    27704.25    28070.55   2544.31 o
 -17   7   2     1224.74     1851.41    560.00 o
 -16   7   2    12768.60    12007.95   1001.47 o
 -15   7   2     5773.66     6255.06    661.90 o
 -14   7   2     4083.20     4151.09    512.23 o
 -13   7   2     5966.36     5351.00    555.33 o
 -12   7   2     2756.92     1990.42    286.18 o
 -11   7   2       30.91     -123.76    228.23 o
 -10   7   2     5199.01     5099.43    387.00 o
  -9   7   2       96.02        0.43    186.98 o
  -8   7   2     3188.33     2886.25    283.35 o
  -7   7   2     4264.80     4099.30    258.42 o
  -6   7   2     1868.85     1700.06    186.10 o
  -5   7   2    11067.81    10045.32    319.49 o
  -4   7   2    14576.23    13873.27    385.82 o
  -3   7   2     3375.42     2904.77    132.10 o
  -2   7   2       32.07       39.81     67.77 o
  -1   7   2      226.99      -70.53     70.53 o
   0   7   2     1927.24     1989.90    146.96 o
   1   7   2    46144.39    44460.80    880.96 o
   2   7   2    30837.07    30497.44    744.97 o
   3   7   2    71159.51    70810.79   1159.16 o
   4   7   2     6344.85     6346.88    234.81 o
   5   7   2      461.34      439.16    132.61 o
   6   7   2       44.09       84.82    115.25 o
   7   7   2      154.22      240.67    160.42 o
   8   7   2    24542.53    25032.05    683.52 o
   9   7   2    15842.12    15961.90    547.21 o
  10   7   2    13249.58    13724.59    616.60 o
  11   7   2    22136.54    23578.08    852.04 o
  12   7   2       18.66      324.91    288.73 o
  13   7   2     7381.17     7270.10    640.76 o
  14   7   2       32.62     -232.05    377.56 o
  15   7   2      192.38     -491.80    568.26 o
  16   7   2     1606.27     1457.60    788.53 o
  17   7   2     7847.63     8633.84   1023.74 o
 -17   8   2      959.66      444.44    491.19 o
 -16   8   2      154.93      290.08    434.20 o
 -15   8   2      184.06      162.44    529.37 o
 -14   8   2      187.42      314.06    378.53 o
 -13   8   2     1097.50     1238.48    339.77 o
 -12   8   2     1339.13     1018.19    257.11 o
 -11   8   2     2559.00     2434.96    343.94 o
 -10   8   2     4651.03     4293.70    381.54 o
  -9   8   2    23201.05    21936.77    718.44 o
  -8   8   2    16197.30    16342.96    583.07 o
  -7   8   2    32423.37    32774.45    776.41 o
  -6   8   2     1067.07      965.48    166.62 o
  -5   8   2     1498.94     1561.33    159.28 o
  -4   8   2    38115.02    36112.13    660.05 o
  -3   8   2     5746.96     5408.10    182.21 o
  -2   8   2    12903.33    11197.25    285.84 o
  -1   8   2       91.80       66.40     42.84 o
   0   8   2     2136.88     1950.67    146.42 o
   1   8   2     5296.25     5639.24    243.11 o
   2   8   2    78904.88    75900.00   1456.56 o
   3   8   2     9296.62    10072.88    278.63 o
   4   8   2    84341.05    83269.88   1463.09 o
   5   8   2    25140.63    24975.71    706.70 o
   6   8   2    19729.55    19304.79    505.58 o
   7   8   2    40008.63    41263.71    801.20 o
   8   8   2    42300.87    40846.22    876.22 o
   9   8   2     1350.33     1075.32    265.47 o
  10   8   2      897.56      968.49    230.42 o
  11   8   2    45507.44    44809.04   1257.34 o
  12   8   2      168.41      131.83    338.32 o
  13   8   2    12612.09    12005.30    796.74 o
  14   8   2      235.89       95.78    402.08 o
  15   8   2    37309.68    37381.00   1474.68 o
  16   8   2     1578.29      760.92    724.33 o
 -17   9   2     4733.61     4553.01    718.67 o
 -16   9   2      111.58      197.52    432.59 o
 -15   9   2    11192.06    11108.46    810.91 o
 -14   9   2       26.70     -337.80    337.80 o
 -13   9   2       26.08     -269.42    377.45 o
 -12   9   2     2534.06     2774.25    365.16 o
 -11   9   2     3347.06     3087.76    317.61 o
 -10   9   2     4988.10     5546.32    409.08 o
  -9   9   2      733.51      615.29    286.28 o
  -8   9   2     4516.70     4613.48    331.27 o
  -7   9   2      671.66      681.29    172.12 o
  -6   9   2      866.20      584.72    187.34 o
  -5   9   2      116.21      -79.11    102.26 o
  -4   9   2       32.97      -23.59     77.99 o
  -3   9   2     2282.20     2180.71    191.10 o
  -2   9   2      706.31      468.34    117.15 o
  -1   9   2        6.57      -46.62     85.62 o
   0   9   2      370.18      138.46    101.96 o
   1   9   2    10120.95    10277.03    306.63 o
   2   9   2     6553.93     7209.33    409.48 o
   3   9   2    21371.43    22188.58    552.15 o
   4   9   2     9228.65     9819.00    313.20 o
   5   9   2    20343.06    20463.15    507.37 o
   6   9   2       95.10      223.99    139.71 o
   7   9   2       44.95      117.17    111.24 o
   8   9   2     2483.46     2830.78    211.19 o
   9   9   2     2424.98     2400.93    264.98 o
  10   9   2    10576.20    11041.52    487.64 o
  11   9   2     7122.48     6712.24    951.10 o
  12   9   2      150.03     -212.18    327.43 o
  13   9   2     3521.66     2759.25    518.79 o
  14   9   2       31.74     -294.37    362.49 o
  15   9   2     4070.86     3709.52    614.30 o
  16   9   2      691.45     1155.76    524.35 o
 -17  10   2      538.02     1415.81    549.17 o
 -16  10   2     8717.10     7432.35    760.92 o
 -15  10   2      759.59      544.83    453.66 o
 -14  10   2     6897.18     6197.44    649.02 o
 -13  10   2      312.41      127.01    340.91 o
 -12  10   2    12639.51    12442.19    632.53 o
 -11  10   2       67.17      -74.11    250.72 o
 -10  10   2    29082.71    30268.29    828.89 o
  -9  10   2     7543.78     6606.44    406.54 o
  -8  10   2     3687.38     3455.32    322.05 o
  -7  10   2     5989.55     6284.35    308.10 o
  -6  10   2    27475.73    29100.21    775.26 o
  -5  10   2    22895.93    22956.65    519.40 o
  -4  10   2      689.54      856.95    146.45 o
  -3  10   2     7146.88     7942.17    263.51 o
  -2  10   2     9998.91    10187.68    436.42 o
  -1  10   2     5400.37     5304.79    221.32 o
   0  10   2    34915.89    34346.17   1063.27 o
   1  10   2     9315.85     9516.11    295.52 o
   2  10   2   112010.18   111266.57   2071.01 o
   3  10   2    46755.26    46040.89    991.81 o
   4  10   2      824.48      805.87    137.63 o
   5  10   2      690.61      728.17    152.24 o
   6  10   2   116785.65   116115.01   2035.49 o
   7  10   2    20722.27    21668.13    573.95 o
   8  10   2     7543.56     7390.13    298.77 o
   9  10   2     1995.86     1997.29    331.24 o
  10  10   2     4440.30     4799.79    409.25 o
  11  10   2     9543.47     9759.92    713.22 o
  12  10   2     6611.85     7605.26    658.74 o
  13  10   2    17560.19    17206.23    944.56 o
  14  10   2    24656.26    24275.20   1178.98 o
  15  10   2      128.55      242.58    451.51 o
  16  10   2     7519.03     7313.65    907.38 o
 -16  11   2     2048.38     2041.14    666.91 o
 -15  11   2      691.76      830.46    453.84 o
 -14  11   2       44.02       28.73    402.14 o
 -13  11   2     2975.67     2956.86    446.76 o
 -12  11   2      130.63        3.98    277.29 o
 -11  11   2     4102.06     4560.57    640.78 o
 -10  11   2     2589.49     2905.61    679.77 o
  -9  11   2       41.67      129.34    186.86 o
  -8  11   2     2400.28     2564.36    268.51 o
  -7  11   2      242.52      293.97    159.62 o
  -6  11   2     4275.78     4249.79    290.10 o
  -5  11   2    10843.80    11053.31    380.49 o
  -4  11   2    12572.05    12846.78    383.71 o
  -3  11   2    19744.57    20678.13    559.23 o
  -2  11   2     1014.75     1255.53    152.07 o
  -1  11   2    11183.10    11027.68    322.48 o
   0  11   2    17874.46    18426.57    652.65 o
   1  11   2    29833.24    29513.23    824.57 o
   2  11   2      377.11      254.12    166.12 o
   3  11   2     2439.98     2713.53    222.72 o
   4  11   2    17120.85    16924.63    434.92 o
   5  11   2       24.03      360.83    134.83 o
   6  11   2      714.25      805.66    171.41 o
   7  11   2     8093.83     7994.47    347.86 o
   8  11   2    10817.83    10658.13    417.07 o
   9  11   2     4513.39     4720.80    481.60 o
  10  11   2      502.43       12.32    395.25 o
  11  11   2      572.45      497.43    299.11 o
  12  11   2     3707.67     3626.62    526.73 o
  13  11   2      188.24      518.25    426.17 o
  14  11   2        5.29        6.66    419.42 o
  15  11   2     1968.64     2008.67    562.26 o
  16  11   2     1854.02     2294.54    622.72 o
 -16  12   2     2051.12      909.68    603.33 o
 -15  12   2    23864.84    23834.82   1176.38 o
 -14  12   2    14425.07    12882.36   1027.89 o
 -13  12   2     1279.82      975.69    345.74 o
 -12  12   2     6414.75     6564.51    587.43 o
 -11  12   2     3636.07     3681.24    412.33 o
 -10  12   2    43137.29    43488.63   1213.03 o
  -9  12   2     4917.69     5152.89    526.70 o
  -8  12   2     6515.07     6101.33    354.18 o
  -7  12   2     4069.64     3581.33    498.58 o
  -6  12   2     8799.02     8897.13    375.16 o
  -5  12   2       13.76       -5.91    139.75 o
  -4  12   2      902.00      986.10    160.44 o
  -3  12   2    21993.48    21728.68    547.84 o
  -2  12   2     2060.02     1858.44    169.04 o
  -1  12   2    38910.75    38728.66    883.24 o
   0  12   2    35104.42    36839.38   1016.33 o
   1  12   2      458.23      443.72    122.78 o
   2  12   2    62246.75    64547.87   1792.16 o
   3  12   2    62057.06    61204.47   1269.92 o
   4  12   2   161741.44   162778.80   2733.48 o
   5  12   2     3822.28     3844.28    251.37 o
   6  12   2    53402.54    54795.36   1091.16 o
   7  12   2     6028.79     6710.08    327.84 o
   8  12   2     6952.33     7006.23    398.91 o
   9  12   2       12.59      274.09    265.46 o
  10  12   2    21347.17    21712.49    809.63 o
  11  12   2     1913.58     1866.94    388.85 o
  12  12   2    10130.52    10110.97    738.33 o
  13  12   2     4820.19     4316.29    581.10 o
  14  12   2      865.19        0.87    464.07 o
  15  12   2     8200.99    10439.85   1052.05 o
 -16  13   2      280.39     -535.64    535.64 o
 -15  13   2     3901.69     3963.70    793.55 o
 -14  13   2     2244.21     1818.67    579.71 o
 -13  13   2     3796.05     4104.36    729.65 o
 -12  13   2     2425.33     2683.23    398.59 o
 -11  13   2     9717.51     9804.00    579.38 o
 -10  13   2        1.28     -126.57    261.21 o
  -9  13   2     5060.73     5078.33    558.83 o
  -8  13   2    20620.74    20398.23    722.14 o
  -7  13   2    30651.15    32475.17   1238.32 o
  -6  13   2      616.12      573.38    194.88 o
  -5  13   2    82969.05    85626.19   1636.92 o
  -4  13   2     4707.50     5173.06    226.17 o
  -3  13   2     8750.77     9152.30    337.20 o
  -2  13   2      278.88      500.46    159.99 o
  -1  13   2    13770.89    13367.69    384.57 o
   0  13   2    11080.14    11507.40    574.76 o
   1  13   2    84091.14    83220.73   1821.47 o
   2  13   2     3140.66     3408.85    295.01 o
   3  13   2     7238.29     7275.91    335.29 o
   4  13   2       31.84       37.93    123.34 o
   5  13   2    16211.03    16247.82    456.87 o
   6  13   2      927.87      800.31    176.23 o
   7  13   2      484.63      496.92    184.03 o
   8  13   2     2565.12     3079.27    453.99 o
   9  13   2        2.06     -207.84    207.84 o
  10  13   2     5649.38     6266.00    477.08 o
  11  13   2     2156.99     1425.54    356.64 o
  12  13   2    13135.10    13275.13   1018.19 o
  13  13   2       71.73      212.64    402.77 o
  14  13   2    10364.92    10571.12    833.87 o
  15  13   2      936.98     1328.84    632.53 o
 -15  14   2    13814.38    14603.08   1137.62 o
 -14  14   2     1653.16     1781.51    587.97 o
 -13  14   2    11355.95     9884.96    890.33 o
 -12  14   2      420.96      675.85    371.13 o
 -11  14   2      908.64      675.47    367.08 o
 -10  14   2     1242.58     1141.03    326.05 o
  -9  14   2    24101.04    24005.17    830.53 o
  -8  14   2     3388.88     3427.36    344.07 o
  -7  14   2    38795.90    38219.29   1130.38 o
  -6  14   2    49979.15    50315.25   1176.71 o
  -5  14   2    14840.44    14430.59    487.79 o
  -4  14   2    23316.28    23596.35    620.93 o
  -3  14   2    21891.94    22261.61    580.72 o
  -2  14   2    24090.44    24093.86    593.95 o
  -1  14   2    44635.32    44417.09    926.13 o
   0  14   2    24232.50    23837.89    777.86 o
   1  14   2      199.43      198.88    221.93 o
   2  14   2       95.72      -60.95    162.85 o
   3  14   2    28204.92    29054.79    864.05 o
   4  14   2     5798.76     5358.09    352.98 o
   5  14   2     2006.18     2299.47    200.21 o
   6  14   2       13.24     -134.08    148.42 o
   7  14   2      130.21      186.41    199.09 o
   8  14   2    10306.47    10154.62    477.17 o
   9  14   2     5220.09     6020.05    411.99 o
  10  14   2     8956.21     8946.81    580.32 o
  11  14   2      866.73      640.60    332.85 o
  12  14   2      550.97      -74.25    373.26 o
  13  14   2     6166.91     6054.35    797.11 o
  14  14   2      239.02      882.12    560.20 o
 -15  15   2      280.44     -149.39    532.06 o
 -14  15   2     3636.34     3637.35    716.23 o
 -13  15   2     1262.60     2281.61    598.70 o
 -12  15   2       19.39      159.93    369.22 o
 -11  15   2      337.81      255.01    343.08 o
 -10  15   2      917.38      109.60    333.54 o
  -9  15   2       47.10      -80.09    303.85 o
  -8  15   2     1220.81     1166.28    378.22 o
  -7  15   2      334.93      266.88    307.03 o
  -6  15   2     2223.27     2756.10    866.07 o
  -5  15   2     1591.04     1471.91    210.99 o
  -4  15   2     5144.53     5542.85    302.13 o
  -3  15   2     2020.61     2024.38    202.69 o
  -2  15   2      157.47      -12.90    134.29 o
  -1  15   2     7284.65     7826.04    308.35 o
   0  15   2    13788.11    15169.32    605.24 o
   1  15   2    23864.61    22600.07    782.21 o
   2  15   2     1094.84     1066.95    255.47 o
   3  15   2      134.89      365.14    160.49 o
   4  15   2    28822.21    30163.03    870.29 o
   5  15   2     9705.91     9621.77    352.06 o
   6  15   2     2445.48     2885.84    276.17 o
   7  15   2     1632.48     1587.16    263.03 o
   8  15   2    14832.03    16099.19    605.47 o
   9  15   2     5642.43     5645.11    416.46 o
  10  15   2     8009.58     8297.47    630.47 o
  11  15   2      181.99      606.79    382.23 o
  12  15   2     2084.95     2138.42    769.74 o
  13  15   2     2475.91     2288.84    634.10 o
  14  15   2     1765.99     1410.00    650.47 o
 -14  16   2       45.15      548.83    566.41 o
 -13  16   2     9566.11     9132.25    904.16 o
 -12  16   2      253.23      180.38    374.37 o
 -11  16   2     2247.49     1991.67    451.79 o
 -10  16   2    13812.65    12572.22    828.94 o
  -9  16   2     1296.68      976.59    404.11 o
  -8  16   2    18239.25    19411.38    953.15 o
  -7  16   2     5617.60     6274.66    564.72 o
  -6  16   2    21758.90    23314.30    978.80 o
  -5  16   2       32.39      114.03    233.03 o
  -4  16   2    19060.59    19038.96    569.14 o
  -3  16   2     3988.05     3692.12    274.51 o
  -2  16   2     7317.82     7337.60    319.57 o
  -1  16   2      596.77      491.99    154.38 o
   0  16   2       28.80       41.23    213.40 o
   1  16   2     1044.30     1215.97    266.10 o
   2  16   2    16975.36    16442.83    816.34 o
   3  16   2      355.85      123.84    274.32 o
   4  16   2     2423.77     2893.54    395.56 o
   5  16   2      719.82      815.50    187.41 o
   6  16   2    14884.02    14879.04    621.48 o
   7  16   2     3574.38     3055.53    354.59 o
   8  16   2     1639.75     1699.87    336.97 o
   9  16   2     1356.02     1922.93    414.60 o
  10  16   2      111.45      -41.93    352.95 o
  11  16   2     2126.26     2407.54    471.69 o
  12  16   2     4714.72     5498.06    731.33 o
  13  16   2      914.85     1530.66    618.12 o
  14  16   2     9923.12    10628.03   2024.57 o
 -14  17   2      416.90     -429.01   1156.07 o
 -13  17   2     3075.60     1439.81    692.17 o
 -12  17   2      401.23      264.37    448.74 o
 -11  17   2     4147.18     4068.87    779.64 o
 -10  17   2     5904.12     5636.18    629.99 o
  -9  17   2      196.80       71.86    372.03 o
  -8  17   2      615.21     1065.46    449.07 o
  -7  17   2    15751.34    15304.62    829.68 o
  -6  17   2     8914.32     9133.42    618.86 o
  -5  17   2    12512.77    11047.93    583.67 o
  -4  17   2     2646.57     2505.40    384.65 o
  -3  17   2     3501.98     3271.37    363.34 o
  -2  17   2     5276.72     5342.46    408.97 o
  -1  17   2     1283.92     1007.98    179.79 o
   0  17   2    16757.85    16962.72    559.27 o
   1  17   2     5569.49     5574.82    525.72 o
   2  17   2      273.13      339.61    306.26 o
   3  17   2     8812.72     8222.66    918.86 o
   4  17   2    40726.35    42242.18   1353.13 o
   5  17   2     8072.49     8310.66    459.38 o
   6  17   2    22593.72    24518.23    825.79 o
   7  17   2     1805.11     1638.49    339.85 o
   8  17   2     9914.82    11334.36   1005.69 o
   9  17   2    12639.01    14483.84   1429.98 o
  10  17   2    11969.22    11456.33    755.11 o
  11  17   2     2022.70     1135.90    511.93 o
  12  17   2     3113.69     2183.88    614.93 o
  13  17   2     4818.05     4892.95    776.17 o
 -13  18   2     7141.35     6728.50    988.07 o
 -12  18   2       12.03      192.19    437.18 o
 -11  18   2     3671.09     3609.14    596.38 o
 -10  18   2     9611.71     9204.97    953.15 o
  -9  18   2      559.08      677.82    416.83 o
  -8  18   2    12963.33    12309.93    844.69 o
  -7  18   2    38523.28    41849.63   1507.18 o
  -6  18   2     1890.47     1599.57    395.82 o
  -5  18   2     3213.53     3554.30    433.19 o
  -4  18   2    11840.99    11670.09    602.50 o
  -3  18   2    37077.27    38063.89   1159.10 o
  -2  18   2    11205.50    11371.59    484.53 o
  -1  18   2    13301.66    12475.79    801.26 o
   0  18   2     5243.90     4925.67    613.98 o
   1  18   2    10722.68    10072.58    695.07 o
   2  18   2    13562.28    14178.53    827.92 o
   3  18   2      318.63      525.31    354.28 o
   4  18   2     1605.53      999.98    365.88 o
   5  18   2     4355.54     4481.76    375.39 o
   6  18   2     2928.58     2701.20    345.58 o
   7  18   2     8715.88     9011.80    540.54 o
   8  18   2      328.09       52.96    422.43 o
   9  18   2     5200.35     5294.92    536.68 o
  10  18   2     8745.01     9235.28    702.62 o
  11  18   2     3059.24     2815.81    528.61 o
  12  18   2     6489.75     5942.74    781.70 o
 -12  19   2        5.70      226.20    503.54 o
 -11  19   2        6.50     -136.45    449.28 o
 -10  19   2      489.04      899.73    468.86 o
  -9  19   2     1131.55     1535.86    482.27 o
  -8  19   2      145.87      482.00    394.81 o
  -7  19   2       47.86       -0.95    498.88 o
  -6  19   2     3066.21     3265.16    479.50 o
  -5  19   2     3332.84     3283.36    547.72 o
  -4  19   2     3426.34     3947.30    416.43 o
  -3  19   2      160.80      110.57    254.47 o
  -2  19   2      560.27      604.56    228.39 o
  -1  19   2      220.56      226.09    230.03 o
   0  19   2    32843.58    33617.73   1035.42 o
   1  19   2     4712.03     5010.23    549.47 o
   2  19   2     1063.47      993.52    355.50 o
   3  19   2    16530.62    18396.22    979.17 o
   4  19   2      448.52      137.44    357.21 o
   5  19   2     2921.32     3229.82    479.46 o
   6  19   2     5718.96     6836.49    471.28 o
   7  19   2     1077.37      971.89    322.93 o
   8  19   2     4043.49     4163.94    457.16 o
   9  19   2    17161.55    17939.12    916.17 o
  10  19   2     6624.06     6812.95    668.67 o
  11  19   2     5218.40     4650.66    611.08 o
  12  19   2      692.47      471.87    542.70 o
 -11  20   2      838.51      218.46    485.88 o
 -10  20   2     1977.95     2179.78    545.60 o
  -9  20   2      504.59      580.84    466.53 o
  -8  20   2       49.88      317.56    405.58 o
  -7  20   2    29692.17    30268.25   1260.92 o
  -6  20   2     3532.84     3907.22    513.78 o
  -5  20   2     5067.40     4934.38    528.63 o
  -4  20   2    26673.47    25237.81    976.29 o
  -3  20   2    18513.23    20513.90    826.30 o
  -2  20   2      901.58     1275.42    313.97 o
  -1  20   2    16632.60    17228.40    713.79 o
   0  20   2    13899.70    12502.86   1307.50 o
   1  20   2      730.64      722.20    364.88 o
   2  20   2      113.45     -107.43    349.43 o
   3  20   2     6600.16     5775.64    620.83 o
   4  20   2     2286.40     3024.68    521.15 o
   5  20   2     2510.72     2766.07    510.02 o
   6  20   2      162.53      211.26    303.99 o
   7  20   2       96.06       44.59    285.47 o
   8  20   2     6483.32     7239.92    564.58 o
   9  20   2     1305.66     1409.52    448.64 o
  10  20   2     1151.37     1613.99    494.75 o
  11  20   2     4211.58     4201.50    718.22 o
 -11  21   2     3908.29     4344.45    707.99 o
 -10  21   2      345.22     -332.54    437.23 o
  -9  21   2       48.01     -407.82    407.82 o
  -8  21   2     4477.79     3913.77    675.30 o
  -7  21   2     1614.57     1760.72    594.51 o
  -6  21   2     4696.72     4218.92    578.85 o
  -5  21   2     4517.64     4206.24    525.74 o
  -4  21   2     6167.25     6715.13    667.22 o
  -3  21   2       82.09     -116.63    375.10 o
  -2  21   2     1006.26      819.34    312.73 o
  -1  21   2      673.11      699.58    279.79 o
   0  21   2     3845.01     3623.02    671.63 o
   1  21   2      218.23       70.22    367.56 o
   2  21   2     6093.57     5392.03    616.12 o
   3  21   2      728.82      970.21    439.99 o
   4  21   2      132.18     -381.25    381.25 o
   5  21   2      222.02      273.72    447.49 o
   6  21   2      280.85       64.28    418.02 o
   7  21   2      188.30      206.73    435.29 o
   8  21   2        3.17      474.85    430.19 o
   9  21   2       13.08     -337.56    397.87 o
  10  21   2    10697.06    10535.45    806.61 o
 -10  22   2      273.99      414.52    520.93 o
  -9  22   2        7.92      632.63    482.52 o
  -8  22   2    15493.20    14985.86   2408.34 o
  -7  22   2      315.37      368.25    439.00 o
  -6  22   2      200.77      136.59    403.27 o
  -5  22   2       30.50      134.56    377.25 o
  -4  22   2       29.45      280.91    450.77 o
  -3  22   2      334.03      235.22    300.29 o
  -2  22   2       61.66      224.27    286.39 o
  -1  22   2      549.94        6.40    275.98 o
   0  22   2     2541.18     2390.24    339.72 o
   1  22   2     2532.39     2660.66    720.64 o
   2  22   2     5551.02     5453.38    798.52 o
   3  22   2     1918.44     1970.85    521.18 o
   4  22   2     1286.79     1202.98    610.26 o
   5  22   2     2511.13     2475.53    577.94 o
   6  22   2      562.07      572.71    480.97 o
   7  22   2     3225.08     3652.48    665.41 o
   8  22   2      120.01       -0.04    497.19 o
   9  22   2        0.75     -312.92    614.14 o
  -8  23   2     2305.13     2289.78    572.44 o
  -7  23   2     6519.72     7391.86    733.48 o
  -6  23   2     5365.61     5635.60    725.50 o
  -5  23   2     6745.77     5703.18    825.05 o
  -4  23   2       98.54      676.72    541.83 o
  -3  23   2       55.46      215.03    329.02 o
  -2  23   2      779.88      553.57    335.68 o
  -1  23   2     5637.36     5612.43    428.30 o
   0  23   2     1496.32      992.54    467.55 o
   1  23   2     3739.03     4304.08    978.13 o
   2  23   2      210.26      672.81    431.10 o
   3  23   2     5186.77     5362.12    691.39 o
   4  23   2        4.04      741.02    493.56 o
   5  23   2     3337.70     3256.62    630.41 o
   6  23   2      887.44      477.73    511.99 o
   7  23   2     7061.56     8229.78    879.66 o
   8  23   2      233.89      634.97    550.88 o
  -7  24   2      385.96     1303.39    686.85 o
  -6  24   2     8784.53     8471.63    973.16 o
  -5  24   2     1101.93     1144.16    575.43 o
  -4  24   2      554.64      510.27    508.73 o
  -3  24   2     2277.43     2547.56    474.58 o
  -2  24   2      506.68      711.40    350.09 o
  -1  24   2     2706.36     3989.62    605.45 o
   0  24   2     5766.52     6478.84    724.57 o
   1  24   2     3534.03     5327.94    699.08 o
   2  24   2     1062.92      297.86    474.22 o
   3  24   2       10.57      363.14    493.48 o
   4  24   2    17890.49    19404.13   1169.53 o
   5  24   2     6106.57     5412.24    763.07 o
   6  24   2      437.45     1030.94    554.52 o
  -5  25   2     5990.06     5930.26    905.40 o
  -4  25   2     6789.25     7161.07    874.68 o
  -3  25   2     3761.63     3384.94    696.27 o
  -2  25   2     2616.23     4260.13   1149.84 o
  -1  25   2     2806.35     2666.55    664.35 o
   0  25   2     1419.80     2002.93    559.47 o
   1  25   2      339.55     -428.25    442.19 o
   2  25   2     8116.12     7132.38   1312.15 o
   3  25   2       80.64     -296.10    457.97 o
   4  25   2      424.01     1459.26    564.76 o
  -1  26   2     1326.54     -211.36    694.39 o
   0  26   2     2162.54     1504.16    859.79 o
   1  26   2      390.83     -419.20    500.09 o
 -18   0   3    25378.92    26521.96   1861.23 o
 -17   0   3    35688.46    36623.60   2105.28 o
 -16   0   3    13676.61    13478.54   1265.83 o
 -15   0   3     5453.49     4972.82    872.95 o
 -14   0   3    69365.22    69488.92   2252.33 o
 -13   0   3     3993.90     4345.48    526.45 o
 -12   0   3    12897.42    12008.98    725.89 o
 -11   0   3    69400.69    71054.45   2768.03 o
 -10   0   3   105900.43   105154.66   2912.18 o
  -9   0   3    92153.91    92482.96   2563.39 o
  -8   0   3     5324.89     5243.00    473.22 o
  -7   0   3     2124.58     2326.80    278.39 o
  -6   0   3    99528.81    98502.78   2573.71 o
  -5   0   3      570.87     1101.59    152.21 o
  -4   0   3    59522.41    60701.93   1384.93 o
  -3   0   3   351882.91   362730.94   6749.71 o
  -2   0   3     2078.86     1745.39    178.51 o
  -1   0   3    65095.14    67410.69   1782.19 o
   0   0   3     1320.86     1353.75    128.45 o
   1   0   3    20530.54    22049.72    582.29 o
   2   0   3      385.28      235.11    154.74 o
   3   0   3    57115.57    58253.60   1364.72 o
   4   0   3   136776.86   132593.77   5157.83 o
   5   0   3    14934.30    14124.23    772.00 o
   6   0   3    16637.91    15982.64    862.65 o
   7   0   3    18034.62    16810.27    928.26 o
   8   0   3   184102.92   177622.25   8094.44 o
   9   0   3        1.98     -128.37    477.38 o
  10   0   3   172320.28   168033.67   5503.82 o
  11   0   3    19291.64    19744.68   1008.08 o
  12   0   3       75.11     -301.79    343.54 o
  13   0   3     8230.31     7931.82    765.46 o
  14   0   3    17760.91    19903.56   1157.17 o
  15   0   3     1783.68     1778.72    572.93 o
  16   0   3     4832.57     4287.49    721.89 o
  17   0   3       81.53      276.94    587.50 o
 -18   1   3     1894.63     2046.50    582.45 o
 -17   1   3     2724.04     3195.62    610.36 o
 -16   1   3     3320.56     4460.32    531.58 o
 -15   1   3       29.14       43.33    289.22 o
 -14   1   3     7545.03     8034.04    483.90 o
 -13   1   3     5120.77     5642.50    489.77 o
 -12   1   3     5210.31     5679.60    568.15 o
 -11   1   3      847.28      775.19    246.72 o
 -10   1   3     2523.72     3106.41    274.56 o
  -9   1   3       47.43      -48.72    154.31 o
  -8   1   3      109.48      111.88    147.93 o
  -7   1   3    12539.57    11893.24    388.91 o
  -6   1   3     2438.58     2923.58    210.27 o
  -5   1   3    16815.79    17008.62    370.17 o
  -4   1   3        7.82      -30.48     95.43 o
  -3   1   3     1184.07     1126.55    118.20 o
  -2   1   3    14260.15    14192.23    309.53 o
  -1   1   3     3684.18     3760.47    139.19 o
   0   1   3     6509.24     6232.10    173.08 o
   1   1   3    10615.33    11209.04    266.39 o
   2   1   3     6169.74     6086.66    201.07 o
   3   1   3    25722.82    25886.44    560.11 o
   4   1   3     4738.67     4366.99    234.59 o
   5   1   3     1855.05     2013.88    152.27 o
   6   1   3     2535.43     2899.25    292.96 o
   7   1   3      479.34      371.16    207.69 o
   8   1   3    47355.37    46607.61   1314.22 o
   9   1   3        0.55      167.63    221.19 o
  10   1   3    15958.92    15373.19    661.29 o
  11   1   3    18351.01    18011.56    749.04 o
  12   1   3     2129.44     2499.23    352.37 o
  13   1   3        4.04      387.80    292.20 o
  14   1   3      790.62     1046.57    347.40 o
  15   1   3      579.68     1423.74    405.29 o
  16   1   3      658.44      782.60    402.64 o
  17   1   3      144.70      149.70    439.60 o
 -18   2   3    10567.76     9285.11   1174.01 o
 -17   2   3    12928.12    14158.08   1079.92 o
 -16   2   3     5313.97     5688.48    595.89 o
 -15   2   3     6656.59     6656.68    487.62 o
 -14   2   3    24374.16    26212.28    837.07 o
 -13   2   3      217.20     -129.60    230.86 o
 -12   2   3       46.35       46.42    210.08 o
 -11   2   3    17745.76    18231.14    601.54 o
 -10   2   3    67865.38    68255.11   1436.10 o
  -9   2   3    21831.56    22153.18    617.22 o
  -8   2   3      338.99      267.57    156.35 o
  -7   2   3      383.24      441.01    141.94 o
  -6   2   3   163532.69   164762.44   2717.56 o
  -5   2   3    18631.37    16886.87    395.39 o
  -4   2   3    21995.56    22703.78    436.91 o
  -3   2   3      403.62      760.72    106.74 o
  -2   2   3    33424.29    34795.21    559.04 o
  -1   2   3     1722.92     1715.09    106.85 o
   0   2   3     6806.03     7294.01    202.03 o
   1   2   3    14759.89    15295.25    298.94 o
   2   2   3      933.48      983.95    126.77 o
   3   2   3    63687.57    65925.09   1072.09 o
   4   2   3   126281.09   124246.49   2222.50 o
   5   2   3     2297.85     2135.06    168.09 o
   6   2   3    11880.25    12001.50    519.00 o
   7   2   3     5262.88     5875.29    374.24 o
   8   2   3    57221.70    56335.73   1369.06 o
   9   2   3        3.02     -162.26    204.83 o
  10   2   3   100111.88   100224.91   2257.92 o
  11   2   3    13419.43    13200.44    642.01 o
  12   2   3      375.66      406.24    301.79 o
  13   2   3      481.82      213.29    294.79 o
  14   2   3    21173.17    21258.35    845.85 o
  15   2   3     2864.36     3206.32    463.29 o
  16   2   3       14.22      348.48    391.98 o
  17   2   3       59.76      531.17    451.08 o
 -18   3   3        0.88     -509.18    533.56 o
 -17   3   3    14387.95    16080.85    996.79 o
 -16   3   3      216.64       73.84    350.77 o
 -15   3   3     1665.07     1101.90    375.67 o
 -14   3   3    11147.70    10854.69    551.95 o
 -13   3   3    25342.10    24944.58    790.25 o
 -12   3   3    19573.46    20827.76    682.92 o
 -11   3   3    17292.91    17175.94    951.14 o
 -10   3   3     2686.47     2931.24    266.52 o
  -9   3   3      139.81       11.82    160.98 o
  -8   3   3     4633.09     4500.02    303.73 o
  -7   3   3      875.15      658.22    169.36 o
  -6   3   3       46.75      -87.54    134.93 o
  -5   3   3      294.75      330.35    122.71 o
  -4   3   3       21.12       47.47    102.74 o
  -3   3   3      127.35      133.43     94.97 o
  -2   3   3     1061.39     1218.80     95.12 o
  -1   3   3     1209.05     1445.05    101.12 o
   0   3   3      179.31      158.55     80.69 o
   1   3   3      856.95      950.32    104.94 o
   2   3   3    65615.52    64939.39    932.08 o
   3   3   3    46693.85    47204.03    722.40 o
   4   3   3    70182.03    68706.27   1137.99 o
   5   3   3     2856.80     2735.24    199.68 o
   6   3   3      249.04      223.46    128.55 o
   7   3   3     3262.65     3461.72    302.76 o
   8   3   3    27822.09    28311.27    922.55 o
   9   3   3      447.57      241.73    225.47 o
  10   3   3    16446.73    17621.13    702.54 o
  11   3   3    11432.58    10780.42    586.26 o
  12   3   3       97.35      645.15    312.69 o
  13   3   3     6317.00     7448.39    576.71 o
  14   3   3     2571.57     2914.69    600.83 o
  15   3   3     3505.59     4797.34    511.89 o
  16   3   3     6547.33     7120.50    662.75 o
  17   3   3     2605.37     3065.34    562.42 o
 -18   4   3     5485.97     6426.35   1420.54 o
 -17   4   3     2433.25     2007.81    627.88 o
 -16   4   3      814.77      809.67    396.58 o
 -15   4   3        5.90       73.90    330.23 o
 -14   4   3    17054.96    17141.38    669.52 o
 -13   4   3        4.05       78.29    240.46 o
 -12   4   3     3974.69     3581.43    442.78 o
 -11   4   3      446.93      782.92    222.74 o
 -10   4   3    37569.92    38036.50    922.23 o
  -9   4   3    12339.85    12427.96    448.21 o
  -8   4   3    29431.83    30162.86    830.30 o
  -7   4   3   114247.61   110724.95   2277.90 o
  -6   4   3      702.96     1261.72    223.24 o
  -5   4   3    31642.96    35111.23    712.63 o
  -4   4   3      444.67      439.75     95.50 o
  -3   4   3   291327.22   299301.03   3948.78 o
  -2   4   3      881.45     1129.34     93.86 o
  -1   4   3   199561.14   206831.75   2742.35 o
   0   4   3    67256.88    66961.06    991.05 o
   1   4   3    29065.79    29737.28    449.20 o
   2   4   3    39214.06    39875.16    647.68 o
   3   4   3    49809.05    50255.89    801.37 o
   4   4   3   102019.44   102796.68   1628.95 o
   5   4   3      652.11      716.55    140.75 o
   6   4   3    44053.17    42862.61    859.27 o
   7   4   3      337.94      310.28    135.53 o
   8   4   3      897.01     1013.02    262.06 o
   9   4   3     2496.86     2559.95    318.01 o
  10   4   3     7147.24     7239.64    470.70 o
  11   4   3      394.68      321.64    277.41 o
  12   4   3     7922.80     8245.10    562.33 o
  13   4   3     1960.46     1586.99    428.83 o
  14   4   3    32006.76    34910.23   1187.01 o
  15   4   3     5492.50     5584.83    792.67 o
  16   4   3     1817.33     1779.14    557.42 o
  17   4   3     1737.61     1517.81    518.61 o
 -18   5   3       58.46       62.61    552.55 o
 -17   5   3    27742.95    27910.18   1273.34 o
 -16   5   3      742.93      192.70    368.62 o
 -15   5   3     1852.06     1571.00    405.32 o
 -14   5   3      164.66     -113.24    251.59 o
 -13   5   3     5481.26     5759.55    465.71 o
 -12   5   3      129.63      133.90    224.71 o
 -11   5   3     9195.70     9930.62    455.14 o
 -10   5   3     5217.94     4894.98    379.63 o
  -9   5   3    11364.72    10923.36    673.71 o
  -8   5   3    29294.56    28178.74    797.99 o
  -7   5   3     1653.01     1528.40    221.97 o
  -6   5   3      342.78      198.72    143.81 o
  -5   5   3    28123.50    29435.04    625.60 o
  -4   5   3     6970.53     6976.01    239.91 o
  -3   5   3        5.68       11.95     88.27 o
  -2   5   3    10108.26     9776.19    251.01 o
  -1   5   3     9732.57     9921.82    223.39 o
   0   5   3    27563.65    27510.36    468.81 o
   1   5   3      523.63      524.59     93.24 o
   2   5   3      129.64      -43.24     94.43 o
   3   5   3     9434.87     9868.47    277.10 o
   4   5   3    11165.23    11524.84    338.31 o
   5   5   3     2885.48     3392.50    196.69 o
   6   5   3      445.14      384.91    140.62 o
   7   5   3    18948.88    17586.44    518.86 o
   8   5   3     2176.23     2467.60    293.18 o
   9   5   3     3398.74     3998.67    459.49 o
  10   5   3      786.90      564.23    265.90 o
  11   5   3     3712.36     3625.98    403.44 o
  12   5   3     5176.21     4977.73    472.52 o
  13   5   3     2771.43     2359.76    422.84 o
  14   5   3     2008.58     1570.32    463.38 o
  15   5   3    11787.81    12138.90    876.26 o
  16   5   3       31.60      229.99    416.72 o
  17   5   3     8303.08     8043.28    726.20 o
 -18   6   3     7536.26     6612.82    908.61 o
 -17   6   3    52375.95    55946.26   2784.35 o
 -16   6   3     4008.77     4183.02    597.36 o
 -15   6   3     4901.17     4374.13    505.37 o
 -14   6   3     5331.70     5705.74    518.61 o
 -13   6   3    16680.04    16861.42    646.94 o
 -12   6   3     7853.05     7718.32    434.01 o
 -11   6   3      859.59      503.91    262.79 o
 -10   6   3     7467.21     7616.56    584.41 o
  -9   6   3    48176.49    46798.70   1178.14 o
  -8   6   3    26122.95    25667.30    756.46 o
  -7   6   3    86010.12    84336.78   1809.65 o
  -6   6   3    50275.96    51752.30   1069.54 o
  -5   6   3    36550.58    38749.50    712.95 o
  -4   6   3     6385.73     5876.63    223.21 o
  -3   6   3    26390.21    21956.85    384.83 o
  -2   6   3    20383.29    20758.16    375.98 o
  -1   6   3   100655.70   101435.63   1558.41 o
   0   6   3    37529.50    38184.34    648.70 o
   1   6   3    50206.09    49429.29   1060.62 o
   2   6   3   129450.83   126569.57   2240.17 o
   3   6   3   245614.19   241464.33   3887.32 o
   4   6   3    36404.40    34873.57    749.01 o
   5   6   3      431.82      415.14    131.15 o
   6   6   3    17922.29    17060.53    457.83 o
   7   6   3     6067.61     6026.84    281.36 o
   8   6   3    10234.30    10155.63    438.06 o
   9   6   3      694.46      338.61    248.01 o
  10   6   3     6103.65     5741.21    428.59 o
  11   6   3     1317.54     1761.01    338.27 o
  12   6   3     9720.70     9962.96    601.96 o
  13   6   3      779.52      737.33    406.05 o
  14   6   3      326.86      251.38    398.83 o
  15   6   3    13327.00    13001.77    959.54 o
  16   6   3     4348.41     5163.94    617.33 o
  17   6   3     8389.20     8244.18    965.77 o
 -17   7   3     3003.08     3404.50    611.73 o
 -16   7   3    13371.57    13999.60    966.60 o
 -15   7   3     2061.49     2327.42    481.62 o
 -14   7   3     1966.08     1286.27    362.85 o
 -13   7   3     2137.56     2281.63    326.49 o
 -12   7   3       45.47      131.65    254.49 o
 -11   7   3     8368.20     8199.83    534.98 o
 -10   7   3     2786.11     2491.89    321.00 o
  -9   7   3     9562.08     8806.73    537.88 o
  -8   7   3    17733.97    17722.73    604.84 o
  -7   7   3      793.44      487.17    209.76 o
  -6   7   3    42837.01    42808.87    918.90 o
  -5   7   3       73.85       47.65    130.84 o
  -4   7   3     2181.07     2027.09    153.68 o
  -3   7   3     5308.17     5307.07    174.81 o
  -2   7   3      131.94      105.49     91.35 o
  -1   7   3      846.86      974.58    117.44 o
   0   7   3    15802.44    15318.70    439.25 o
   1   7   3      218.54      271.76    151.08 o
   2   7   3    22848.79    23656.30    501.09 o
   3   7   3     3817.09     3871.79    270.03 o
   4   7   3     5063.16     5118.03    231.96 o
   5   7   3      814.56      746.70    133.55 o
   6   7   3     3574.57     3797.09    248.73 o
   7   7   3     1345.92     1791.95    189.97 o
   8   7   3       76.51      294.06    170.63 o
   9   7   3     1199.46     1386.53    281.02 o
  10   7   3     5023.66     4983.45    412.82 o
  11   7   3    35402.54    34964.11   1197.97 o
  12   7   3     7121.76     6966.30    624.72 o
  13   7   3     4222.78     4374.18    870.44 o
  14   7   3     3566.44     3563.78    566.98 o
  15   7   3       16.70     -401.98    401.98 o
  16   7   3    19296.89    21366.01   1171.32 o
 -17   8   3      765.70      302.61    500.28 o
 -16   8   3     1551.01     1562.82    517.39 o
 -15   8   3     4612.57     4414.67    592.98 o
 -14   8   3       60.48      349.79    389.11 o
 -13   8   3     2513.89     1881.68    359.51 o
 -12   8   3    13628.82    13267.63    643.31 o
 -11   8   3     8381.46     7973.89    574.99 o
 -10   8   3     6231.59     6169.69    418.22 o
  -9   8   3      727.08      860.67    232.89 o
  -8   8   3     6170.05     6211.02    365.08 o
  -7   8   3    87558.83    85869.54   1841.53 o
  -6   8   3    14041.47    14871.58    409.87 o
  -5   8   3   122721.60   127148.33   2118.92 o
  -4   8   3        9.28      208.98    112.42 o
  -3   8   3    86262.03    84513.83   1246.07 o
  -2   8   3      336.29      440.32    101.63 o
  -1   8   3    28526.11    27377.35    525.24 o
   0   8   3     1570.06     1303.40    153.61 o
   1   8   3   167114.97   166675.52   3248.94 o
   2   8   3     3652.88     3760.61    427.15 o
   3   8   3    81021.69    83371.13   1449.39 o
   4   8   3     7936.05     7578.61    283.05 o
   5   8   3    17830.02    16837.87    457.44 o
   6   8   3      617.61      340.80    139.17 o
   7   8   3    75911.80    73086.37   1276.23 o
   8   8   3       15.36     -118.14    234.57 o
   9   8   3      437.90      481.52    235.91 o
  10   8   3       86.13      -94.64    288.18 o
  11   8   3     6944.24     5840.14    558.19 o
  12   8   3    10131.01    12306.00   1252.99 o
  13   8   3      763.17      322.04    400.68 o
  14   8   3    20321.55    19225.66   1032.53 o
  15   8   3    11574.77    11610.55   1195.02 o
  16   8   3     5349.53     5567.72    824.78 o
 -17   9   3     1728.64      860.37    527.83 o
 -16   9   3     3431.66     3792.91    611.75 o
 -15   9   3      275.80       16.16    395.01 o
 -14   9   3     3071.50     2403.05    489.84 o
 -13   9   3    10678.78     9226.30    762.83 o
 -12   9   3       60.84     -232.10    312.13 o
 -11   9   3       28.33       93.24    248.50 o
 -10   9   3     4625.42     4296.06    373.54 o
  -9   9   3     4089.29     3737.78    334.31 o
  -8   9   3     1308.40     1360.19    234.08 o
  -7   9   3     8237.74     7796.32    342.95 o
  -6   9   3     1155.78     1260.80    176.72 o
  -5   9   3     1086.70     1237.95    221.71 o
  -4   9   3      711.99      975.53    134.69 o
  -3   9   3     1270.26     1775.06    127.63 o
  -2   9   3      155.28      -80.26     92.26 o
  -1   9   3     2262.59     2496.47    131.56 o
   0   9   3     2199.58     2159.42    300.11 o
   1   9   3      492.61      379.40    154.15 o
   2   9   3    15016.07    15247.99    499.65 o
   3   9   3      963.72      669.28    116.96 o
   4   9   3    11379.96    11759.06    356.43 o
   5   9   3      583.54      625.90    148.25 o
   6   9   3     3592.84     3721.27    238.11 o
   7   9   3     6535.78     6277.88    357.36 o
   8   9   3      783.51      944.38    192.87 o
   9   9   3      492.38      367.96    198.49 o
  10   9   3     8846.29     8514.66    614.84 o
  11   9   3      674.07      467.51    344.19 o
  12   9   3     3712.33     3898.67    527.97 o
  13   9   3     2672.35     2766.04    508.64 o
  14   9   3     1028.74     1234.42    798.49 o
  15   9   3      123.63      791.69    723.50 o
  16   9   3     6240.43     7860.14    828.15 o
 -17  10   3    11177.17    12175.78    948.36 o
 -16  10   3     2946.43     3314.65    601.28 o
 -15  10   3    12304.89    11274.81    823.84 o
 -14  10   3      294.73      325.08    393.10 o
 -13  10   3     2049.63     2200.38    365.82 o
 -12  10   3     1682.14     1654.29    413.51 o
 -11  10   3    74149.77    73773.19   2188.96 o
 -10  10   3     2423.47     2213.48    475.65 o
  -9  10   3    26821.54    25262.27    799.40 o
  -8  10   3      208.20       60.08    200.67 o
  -7  10   3    19785.57    20782.50    982.94 o
  -6  10   3    34077.46    34607.05    841.33 o
  -5  10   3    24343.83    23318.97    606.47 o
  -4  10   3    11044.08    10990.99    377.18 o
  -3  10   3     1019.77     1506.48    156.95 o
  -2  10   3     3363.97     3767.80    177.65 o
  -1  10   3     4436.49     4816.43    189.65 o
   0  10   3      394.02      177.65    144.37 o
   1  10   3    92744.58    92401.60   3063.79 o
   2  10   3    14829.93    14730.70    498.88 o
   3  10   3     8747.47     9445.57    279.48 o
   4  10   3    42790.86    43389.26    861.73 o
   5  10   3   135894.95   134915.59   2309.96 o
   6  10   3      250.24      218.01    157.13 o
   7  10   3    53734.41    53799.65   1094.09 o
   8  10   3    26512.82    27065.26    631.52 o
   9  10   3    10254.55    10046.75    513.68 o
  10  10   3    11760.95    11596.43    696.98 o
  11  10   3    20534.55    23536.27   1018.61 o
  12  10   3     2914.46     2952.44    498.21 o
  13  10   3      491.78      603.13    422.30 o
  14  10   3      124.02      -45.76    404.46 o
  15  10   3      953.12      570.42    498.44 o
  16  10   3      208.84      260.07    509.92 o
 -16  11   3     2755.92     2435.32    756.15 o
 -15  11   3      705.70      303.64    451.61 o
 -14  11   3      167.41       71.97    391.25 o
 -13  11   3       12.24     -198.70    291.41 o
 -12  11   3     5198.84     5276.50    463.30 o
 -11  11   3     2526.94     3130.73    447.59 o
 -10  11   3     7803.57     8596.53    587.87 o
  -9  11   3     4682.55     4925.59    363.74 o
  -8  11   3     6617.10     6592.49    380.71 o
  -7  11   3     5914.81     5947.16    321.11 o
  -6  11   3    47150.85    48246.31   1328.60 o
  -5  11   3     2154.21     1863.86    225.88 o
  -4  11   3    22384.40    23212.84    744.77 o
  -3  11   3     8345.65     8478.63    362.85 o
  -2  11   3    10016.56     9802.74    279.03 o
  -1  11   3     1259.11     1375.08    126.85 o
   0  11   3    39541.12    37670.18   1285.01 o
   1  11   3     3295.13     3514.79    246.84 o
   2  11   3    11277.00    11112.41    436.42 o
   3  11   3    14878.42    15172.57    534.93 o
   4  11   3    13674.73    13409.42    389.02 o
   5  11   3     1104.31      872.02    205.33 o
   6  11   3    15789.03    15123.20    461.93 o
   7  11   3       45.88      -48.42    158.45 o
   8  11   3     3844.21     3880.12    292.90 o
   9  11   3     4319.44     4458.31    340.60 o
  10  11   3     1918.29     2800.79    436.36 o
  11  11   3    10231.83     9456.85    673.85 o
  12  11   3     3611.43     3692.04    734.15 o
  13  11   3      706.51      522.57    423.43 o
  14  11   3     3997.20     4762.28    925.64 o
  15  11   3      138.51     -142.81    456.21 o
 -16  12   3     9974.85     9268.93    970.67 o
 -15  12   3    16925.33    15992.75   1141.87 o
 -14  12   3    13066.93    13473.13   1573.87 o
 -13  12   3     1422.96     1393.57    366.38 o
 -12  12   3     2783.15     2826.74    567.80 o
 -11  12   3    81188.77    85541.22   2373.53 o
 -10  12   3    34382.15    34004.93   1170.65 o
  -9  12   3    33665.77    32871.16   1289.40 o
  -8  12   3     9436.19     8864.52    535.09 o
  -7  12   3     9972.95    10152.38    620.64 o
  -6  12   3     3362.61     3501.85    316.14 o
  -5  12   3       97.28       64.17    153.30 o
  -4  12   3    31345.09    31103.25    740.41 o
  -3  12   3     9826.34     9787.21    544.73 o
  -2  12   3    30934.45    30351.66    714.27 o
  -1  12   3      235.36      366.92    124.79 o
   0  12   3     1487.49     1458.09    251.45 o
   1  12   3     3572.72     3580.56    236.07 o
   2  12   3    43127.78    43330.90    960.48 o
   3  12   3    54288.80    51639.31   1240.01 o
   4  12   3   106425.63   106098.13   1857.59 o
   5  12   3    20473.17    21304.23    545.64 o
   6  12   3     3242.56     3249.27    244.96 o
   7  12   3    15906.55    16593.57    514.13 o
   8  12   3    44231.62    43316.52   1064.57 o
   9  12   3     8143.29     8139.49    442.09 o
  10  12   3    22011.19    21349.11   1221.88 o
  11  12   3    17032.15    16070.77    861.72 o
  12  12   3      224.30      579.68    521.35 o
  13  12   3       34.76      780.01    429.13 o
  14  12   3       79.68     -102.39    430.60 o
  15  12   3     1400.59     1968.04    546.45 o
 -16  13   3       33.27       64.33    587.00 o
 -15  13   3     1982.99     1052.09    569.46 o
 -14  13   3     2367.45     2133.71    617.33 o
 -13  13   3      732.90      985.04    416.61 o
 -12  13   3     1493.67     1071.78    349.74 o
 -11  13   3        1.59      240.36    293.18 o
 -10  13   3     3436.33     3760.17    396.35 o
  -9  13   3    17188.87    16306.89    673.58 o
  -8  13   3       81.46       41.13    292.35 o
  -7  13   3     1334.04     1417.32    255.26 o
  -6  13   3    32923.69    33565.34    942.22 o
  -5  13   3    30988.76    30304.71    886.64 o
  -4  13   3    28844.14    29191.25    829.56 o
  -3  13   3    12249.93    12808.50    442.20 o
  -2  13   3      619.38      513.38    139.18 o
  -1  13   3      312.11      191.17    121.03 o
   0  13   3    86644.07    88318.48   1705.63 o
   1  13   3    24413.54    23854.79    728.90 o
   2  13   3    32275.08    32841.99    795.31 o
   3  13   3     8063.17     8260.90    401.87 o
   4  13   3     3871.97     3781.68    240.78 o
   5  13   3      111.43      157.42    167.65 o
   6  13   3     2166.68     2309.30    219.60 o
   7  13   3     2481.96     2961.82    349.36 o
   8  13   3    12553.07    12804.07    532.50 o
   9  13   3     3422.70     2519.23    319.33 o
  10  13   3     4781.37     4781.33    522.65 o
  11  13   3      859.62      492.10    382.98 o
  12  13   3     1516.12     1007.60    441.52 o
  13  13   3     8485.01     9590.37    780.70 o
  14  13   3        2.82      -17.97    452.13 o
  15  13   3     1045.88     1844.39    656.33 o
 -15  14   3     5062.65     4128.35    753.21 o
 -14  14   3    12231.48    12062.92   1394.79 o
 -13  14   3      933.20      618.74    390.88 o
 -12  14   3       28.31      456.58    369.41 o
 -11  14   3     2134.07     2739.85    455.30 o
 -10  14   3    31119.31    31659.17   1287.30 o
  -9  14   3     5812.91     4744.93    451.71 o
  -8  14   3    15788.83    15272.00    722.12 o
  -7  14   3     5372.84     5046.10    397.04 o
  -6  14   3    15094.07    15872.03    545.41 o
  -5  14   3    48998.19    49901.46   1121.91 o
  -4  14   3    22180.73    22119.18    644.64 o
  -3  14   3    33154.98    34113.14    793.77 o
  -2  14   3     9266.90     9094.24    316.91 o
  -1  14   3    26677.29    26742.12    633.16 o
   0  14   3     2920.34     3000.05    338.99 o
   1  14   3    22831.18    22425.83    602.04 o
   2  14   3    13992.18    14013.91    472.71 o
   3  14   3     2022.20     2089.59    253.89 o
   4  14   3    52125.68    52552.45   1302.00 o
   5  14   3      145.61      301.55    171.66 o
   6  14   3     6221.02     6138.98    311.85 o
   7  14   3      797.75      747.54    224.50 o
   8  14   3     5843.80     5688.21    387.39 o
   9  14   3    14974.53    14462.47    598.22 o
  10  14   3    34718.38    34921.17   1250.50 o
  11  14   3     3570.39     2826.32    504.20 o
  12  14   3     1195.70      880.98    435.87 o
  13  14   3    20260.92    20226.94   1266.55 o
  14  14   3     2540.97     2370.89    805.33 o
 -15  15   3     2722.50     3401.42    888.11 o
 -14  15   3     2081.48     1972.72    830.63 o
 -13  15   3     5060.72     3954.25   1021.73 o
 -12  15   3        2.98      -29.24    397.20 o
 -11  15   3     4885.46     5421.50    712.49 o
 -10  15   3     3292.98     2875.48    508.48 o
  -9  15   3    10943.86    11063.07    739.30 o
  -8  15   3     2866.79     2332.60    424.75 o
  -7  15   3     4352.59     4980.81    503.01 o
  -6  15   3      140.05     -187.97    275.60 o
  -5  15   3        8.42       89.05    186.20 o
  -4  15   3     4981.77     4894.19    310.95 o
  -3  15   3      872.29      960.45    184.26 o
  -2  15   3     2729.13     2547.82    199.44 o
  -1  15   3     2416.33     2389.85    206.42 o
   0  15   3    19564.19    21155.07    808.87 o
   1  15   3     3320.89     2856.75    311.25 o
   2  15   3     4294.08     3790.40    338.71 o
   3  15   3       20.28     -165.80    204.18 o
   4  15   3     9414.35     9099.84    460.10 o
   5  15   3    25469.89    24969.84    637.18 o
   6  15   3     1334.78     1467.26    242.22 o
   7  15   3     3929.34     3571.00    318.36 o
   8  15   3     8605.02     7981.45    450.97 o
   9  15   3    27214.22    28179.79    858.14 o
  10  15   3      123.83      354.65    368.61 o
  11  15   3      254.13      976.64    487.84 o
  12  15   3      733.27      264.46    483.25 o
  13  15   3      112.68      732.82    601.59 o
  14  15   3      342.37      154.68    766.71 o
 -14  16   3    15462.23    13565.82   1263.56 o
 -13  16   3     3191.77     2951.58    731.84 o
 -12  16   3     2391.06     1923.32    900.53 o
 -11  16   3       79.80     -161.00    391.56 o
 -10  16   3    14804.29    15715.17    924.24 o
  -9  16   3      736.04     1162.87    397.36 o
  -8  16   3     6099.37     6604.01    632.92 o
  -7  16   3    48976.95    48705.36   1632.78 o
  -6  16   3      690.88      770.50    338.10 o
  -5  16   3     4930.12     5462.50    469.87 o
  -4  16   3      715.48      746.29    237.43 o
  -3  16   3    26921.43    27488.79    726.85 o
  -2  16   3      136.18      235.84    148.57 o
  -1  16   3    16051.71    17362.96    499.76 o
   0  16   3     1937.72     2174.46    308.07 o
   1  16   3     3266.22     3056.56    366.57 o
   2  16   3     2478.79     2798.65    331.11 o
   3  16   3    13825.45    13632.99    836.88 o
   4  16   3    10767.09    11305.95    644.98 o
   5  16   3      189.36      343.76    229.23 o
   6  16   3     4697.95     5233.27    401.30 o
   7  16   3     3588.82     3854.34    487.14 o
   8  16   3     4582.34     4870.90    686.05 o
   9  16   3     3795.42     3727.43    420.97 o
  10  16   3     6282.68     8017.73   1184.11 o
  11  16   3       32.41      161.21    453.63 o
  12  16   3     1833.66     1531.65    684.43 o
  13  16   3     1799.64     2207.39    634.39 o
 -14  17   3    12054.52    11805.54   1236.58 o
 -13  17   3     1243.45     1894.16    579.46 o
 -12  17   3     9821.46     8328.08    975.12 o
 -11  17   3      489.90      546.33    437.71 o
 -10  17   3     4490.64     4717.10    590.32 o
  -9  17   3     5244.03     5584.37   1027.27 o
  -8  17   3     5592.45     5956.23    590.97 o
  -7  17   3      861.17      330.51    328.69 o
  -6  17   3      774.32      350.05    327.27 o
  -5  17   3      241.44      -84.90    266.79 o
  -4  17   3        2.14      145.77    257.10 o
  -3  17   3       81.51      238.70    236.24 o
  -2  17   3     3080.43     2847.57    339.41 o
  -1  17   3     5019.63     4758.22    297.17 o
   0  17   3      397.07      -40.50    288.66 o
   1  17   3     3549.12     3902.84    476.70 o
   2  17   3     4049.12     3679.07    440.27 o
   3  17   3     8790.83    10922.68    645.54 o
   4  17   3    24866.38    24963.03    994.33 o
   5  17   3    10908.45    10717.99    668.33 o
   6  17   3      495.12      550.90    254.34 o
   7  17   3     4573.96     4595.18    453.10 o
   8  17   3    16911.56    17860.50    881.42 o
   9  17   3     3015.40     2947.20    419.65 o
  10  17   3     5265.36     4956.72    659.79 o
  11  17   3     5234.21     3119.14    628.05 o
  12  17   3     1302.85     1040.05    543.90 o
  13  17   3      173.73     -496.75    496.75 o
 -13  18   3     8412.62     8219.15    922.55 o
 -12  18   3      869.17      423.32    592.52 o
 -11  18   3      564.71      613.20    451.47 o
 -10  18   3     2436.13     2154.05    526.63 o
  -9  18   3        9.02      193.98    396.50 o
  -8  18   3      126.40      176.70    355.31 o
  -7  18   3     2950.54     2832.46    472.34 o
  -6  18   3     2356.05     2392.36    425.34 o
  -5  18   3     2369.81     1569.23    380.11 o
  -4  18   3    17376.93    17110.57    811.96 o
  -3  18   3     1239.63      944.78    281.39 o
  -2  18   3    11157.32    11435.35    638.16 o
  -1  18   3      635.02      376.37    400.01 o
   0  18   3      258.86     -248.08    345.87 o
   1  18   3    11481.12    11324.19    741.27 o
   2  18   3    40157.47    40987.23   1949.96 o
   3  18   3     3239.66     3645.65    442.74 o
   4  18   3    21946.77    22132.28   1373.52 o
   5  18   3     2985.60     3759.00    494.60 o
   6  18   3     3768.22     3342.34    484.73 o
   7  18   3        3.17      132.90    272.33 o
   8  18   3      872.81      886.62    332.78 o
   9  18   3       11.22      -50.53    324.23 o
  10  18   3      814.28       17.87    471.64 o
  11  18   3      391.81     1257.92    697.89 o
  12  18   3     7484.84     8917.88    911.39 o
 -12  19   3      168.70      195.32    467.88 o
 -11  19   3        5.70      101.80    448.60 o
 -10  19   3     1721.94     1384.72    773.52 o
  -9  19   3      106.63      763.67    445.86 o
  -8  19   3    20212.43    20051.13   1034.85 o
  -7  19   3     5492.38     6203.98   1058.76 o
  -6  19   3    10804.14    10887.97    719.88 o
  -5  19   3    14444.31    14782.45    797.19 o
  -4  19   3      485.11      577.86    323.57 o
  -3  19   3      906.73     1144.38    308.45 o
  -2  19   3      896.71      575.77    238.29 o
  -1  19   3    16048.33    16819.98    687.95 o
   0  19   3      487.37      584.14    382.21 o
   1  19   3    12366.17    11398.13    760.08 o
   2  19   3      367.78      755.18    394.79 o
   3  19   3     1954.35     1633.01    463.08 o
   4  19   3      160.55       49.23    320.86 o
   5  19   3    14551.38    16207.16    854.71 o
   6  19   3       90.87      236.72    262.74 o
   7  19   3     3149.43     3330.11    402.35 o
   8  19   3     1532.88     1150.67    359.99 o
   9  19   3     1367.53     1154.56    391.11 o
  10  19   3       30.22      212.30    446.69 o
  11  19   3     8881.54     8714.92    855.93 o
 -11  20   3       56.69      -65.06    465.85 o
 -10  20   3       19.19     -426.34    426.34 o
  -9  20   3      762.90      172.31    435.95 o
  -8  20   3     1670.60     1712.64    532.24 o
  -7  20   3     1606.91     2041.48    488.57 o
  -6  20   3     1697.71     2383.42    728.82 o
  -5  20   3    15282.76    14575.09    804.30 o
  -4  20   3     3781.94     3375.07    441.48 o
  -3  20   3    11322.65    12026.83    957.60 o
  -2  20   3    17125.70    17037.98    735.47 o
  -1  20   3      633.50      537.05    262.16 o
   0  20   3      176.36      -17.95    337.72 o
   1  20   3    11976.37    11922.57    803.13 o
   2  20   3    13699.01    14936.86   1146.69 o
   3  20   3     1469.71     1796.10    474.64 o
   4  20   3      923.45      616.51    532.97 o
   5  20   3      967.43      968.18    400.84 o
   6  20   3     5102.25     4179.68    666.13 o
   7  20   3     7814.30     7870.66    536.77 o
   8  20   3      332.49     -309.16    309.16 o
   9  20   3     2510.49     1803.01    424.98 o
  10  20   3     4336.28     5219.73   1372.65 o
  11  20   3      743.51     -976.82   1110.06 o
 -11  21   3     7146.92     6519.23    771.64 o
 -10  21   3     3952.69     3952.64    645.34 o
  -9  21   3     1018.13     1849.02    520.68 o
  -8  21   3     2124.36      940.21    535.22 o
  -7  21   3    18625.93    18519.09   1003.37 o
  -6  21   3     7896.92     8956.70    908.64 o
  -5  21   3     1916.73     2110.56    449.00 o
  -4  21   3     5119.06     4990.52    515.64 o
  -3  21   3     1070.25     1110.77    339.22 o
  -2  21   3       33.42      785.29    289.26 o
  -1  21   3      398.77       10.31    250.52 o
   0  21   3      825.22      954.63    684.35 o
   1  21   3     8216.03     8122.14    708.45 o
   2  21   3     1612.59     1007.89    447.54 o
   3  21   3    11951.59    13644.60   1577.81 o
   4  21   3      913.10      834.65    458.27 o
   5  21   3     2760.96     2971.90    574.35 o
   6  21   3     1108.25      707.08    433.65 o
   7  21   3    12180.80    12328.97    844.97 o
   8  21   3     1875.10     1329.09    490.08 o
   9  21   3     1300.79      754.68    548.70 o
  10  21   3      216.60      -21.88    718.41 o
 -10  22   3    11948.19    11487.93    921.74 o
  -9  22   3       64.29       50.98    462.52 o
  -8  22   3     1483.64     1912.99    542.89 o
  -7  22   3     1145.45     1408.80    485.68 o
  -6  22   3    30579.29    31813.66   2298.43 o
  -5  22   3      619.71      357.11    397.69 o
  -4  22   3     2430.40     2874.91    453.86 o
  -3  22   3     7716.13     8582.02    628.62 o
  -2  22   3     6150.75     6294.61    546.71 o
  -1  22   3       78.72      187.13    241.05 o
   0  22   3     2211.02     2158.29    509.86 o
   1  22   3      186.02      103.19    391.18 o
   2  22   3     7410.72     7941.50    750.45 o
   3  22   3      969.31      631.16    442.69 o
   4  22   3     8301.78     7976.74    783.28 o
   5  22   3     6610.62     6493.42    736.93 o
   6  22   3    23675.70    24758.85   1300.02 o
   7  22   3     1423.54      745.33    523.91 o
   8  22   3     2439.60     2514.31    574.52 o
   9  22   3       67.25      579.20    567.46 o
  -8  23   3     4842.89     4661.33    683.92 o
  -7  23   3     1261.85      436.59    472.09 o
  -6  23   3    19939.98    21678.29   1278.50 o
  -5  23   3        0.36       80.68    414.65 o
  -4  23   3     2877.36     2959.24    486.50 o
  -3  23   3      540.34      417.68    443.47 o
  -2  23   3     5117.97     5799.82    548.86 o
  -1  23   3     1623.11     1201.66    430.25 o
   0  23   3     7921.40     6969.90    736.43 o
   1  23   3      513.99     -274.00    415.18 o
   2  23   3     7711.66     7402.86   1438.26 o
   3  23   3     9418.69    11016.35    899.72 o
   4  23   3       24.17      120.31    474.30 o
   5  23   3     4235.88     5680.41    768.83 o
   6  23   3     6781.28     8222.01    864.42 o
   7  23   3     1496.55     1396.21    602.84 o
  -7  24   3      177.58      186.88    478.93 o
  -6  24   3     2855.94     3047.58    589.54 o
  -5  24   3        6.01      -30.47    510.68 o
  -4  24   3     6903.56     7489.49    974.71 o
  -3  24   3      253.09      284.27    392.96 o
  -2  24   3     3625.01     3467.81   1065.49 o
  -1  24   3       73.78      -73.78    490.31 o
   0  24   3     5413.70     4997.14    784.35 o
   1  24   3        8.84     -238.91    586.15 o
   2  24   3      706.05      600.92    518.20 o
   3  24   3     9784.38    12435.97   1171.29 o
   4  24   3    23391.70    23095.10   1748.03 o
   5  24   3      637.81      730.37    691.82 o
   6  24   3    14973.54    15419.40   1110.87 o
  -5  25   3     1243.58     1378.90    646.56 o
  -4  25   3       39.98     -279.53    525.07 o
  -3  25   3      128.89      328.39    584.14 o
  -2  25   3      452.31        4.05    589.33 o
  -1  25   3     8491.54    10567.20   2041.34 o
   0  25   3     3133.54     3315.51    550.22 o
   1  25   3     2133.12     1094.94    717.03 o
   2  25   3     1510.13     1258.10    562.03 o
   3  25   3     1753.46      995.93    557.23 o
   4  25   3      363.07      541.69    541.78 o
 -18   0   4    11950.44    11603.93   1353.55 o
 -17   0   4     8011.30     6133.62   1039.65 o
 -16   0   4     1690.78     1141.26    635.46 o
 -15   0   4       85.92      291.92    416.53 o
 -14   0   4       80.26      509.74    393.32 o
 -13   0   4     1410.37     1898.61    421.07 o
 -12   0   4       44.11      -42.86    290.74 o
 -11   0   4     2563.90     2680.83    390.88 o
 -10   0   4   107824.90   108639.61   2985.65 o
  -9   0   4     3272.39     3348.64    350.64 o
  -8   0   4      188.84      145.92    240.68 o
  -7   0   4    83234.99    85669.40   2353.21 o
  -6   0   4   450457.88   473921.84  11459.58 o
  -5   0   4   103513.13   105458.43   2710.50 o
  -4   0   4   139216.42   142460.16   3928.29 o
  -3   0   4    29903.51    30101.29    795.98 o
  -2   0   4     1376.22     1558.53    225.81 o
  -1   0   4    70353.30    73940.71   1646.12 o
   0   0   4   402402.38   433045.25   8911.59 o
   1   0   4     1773.07     2144.86    213.41 o
   2   0   4   115213.37   118541.98   2577.79 o
   3   0   4     2914.55     4521.85    324.65 o
   4   0   4     3926.57     4335.70    361.07 o
   5   0   4     1197.01     1193.93    323.61 o
   6   0   4      588.21      703.48    316.22 o
   7   0   4       63.52       90.56    281.73 o
   8   0   4    28009.51    28123.07   1331.24 o
   9   0   4    89048.96    86519.80   3105.46 o
  10   0   4    31635.78    29895.65   1503.76 o
  11   0   4    13045.88    13872.98   1793.07 o
  12   0   4    25079.19    26343.38   1243.26 o
  13   0   4    49651.32    52012.26   1935.02 o
  14   0   4      231.75       81.35    470.19 o
  15   0   4    53167.15    54638.07   2673.74 o
  16   0   4      980.59     1106.58    598.97 o
  17   0   4      184.16      440.97    758.15 o
 -18   1   4      489.66      793.80    622.35 o
 -17   1   4     4668.44     4750.38    670.62 o
 -16   1   4     1882.22     1922.68    516.42 o
 -15   1   4     1749.61     1637.39    392.45 o
 -14   1   4     1558.97     1465.40    338.34 o
 -13   1   4        2.23      367.19    232.22 o
 -12   1   4    20941.72    21518.97    744.72 o
 -11   1   4     1491.35     1346.74    232.93 o
 -10   1   4     3027.41     3067.52    259.62 o
  -9   1   4    10412.39    10091.29    388.57 o
  -8   1   4        0.38     -133.90    133.90 o
  -7   1   4     7095.30     7208.10    260.95 o
  -6   1   4     2923.33     3606.45    317.17 o
  -5   1   4     3166.70     3711.07    230.57 o
  -4   1   4     5577.49     5956.36    206.39 o
  -3   1   4        2.01     -105.60    105.60 o
  -2   1   4     1093.51     1319.29    158.95 o
  -1   1   4     4984.15     5299.58    286.28 o
   0   1   4     7942.17     8688.26    220.56 o
   1   1   4    31078.60    30751.70    528.08 o
   2   1   4    23130.90    21951.98    447.30 o
   3   1   4     5110.70     5087.30    226.03 o
   4   1   4      234.39      307.10    155.50 o
   5   1   4      974.11      932.50    211.22 o
   6   1   4     2105.94     2062.42    198.77 o
   7   1   4       30.99      232.91    204.84 o
   8   1   4    18165.78    18928.58    747.08 o
   9   1   4      277.47      631.29    266.82 o
  10   1   4      345.50      530.07    259.39 o
  11   1   4        3.14     -251.91    251.91 o
  12   1   4     9676.73     9078.11    598.51 o
  13   1   4     6199.13     6309.94    508.05 o
  14   1   4     2415.88     2088.27    403.56 o
  15   1   4     7323.92     6720.32    585.33 o
  16   1   4      100.43      -86.99    360.37 o
  17   1   4      175.38      387.55    462.65 o
 -18   2   4       76.54      -79.00    475.75 o
 -17   2   4     4444.56     3426.84    644.49 o
 -16   2   4      124.87      140.19    401.94 o
 -15   2   4     2397.71     2426.62    408.82 o
 -14   2   4     1084.59     1541.86    296.75 o
 -13   2   4     1795.55     1575.86    288.94 o
 -12   2   4     5484.06     5585.67    362.12 o
 -11   2   4     1832.66     1440.15    302.66 o
 -10   2   4    22341.52    22740.03    765.44 o
  -9   2   4     1619.30     1442.57    189.13 o
  -8   2   4     1231.58     1320.64    173.98 o
  -7   2   4    10059.15    10385.45    316.59 o
  -6   2   4    79198.22    78466.76   1658.56 o
  -5   2   4     6290.05     6493.68    381.36 o
  -4   2   4    56740.20    56340.09    948.32 o
  -3   2   4     8215.90     9249.62    405.48 o
  -2   2   4    71072.79    74226.15   1174.33 o
  -1   2   4     5116.63     5389.26    178.25 o
   0   2   4   116076.48   120914.64   1831.81 o
   1   2   4     1668.68     1839.15    135.56 o
   2   2   4      469.69      399.16    114.34 o
   3   2   4     6819.82     7211.22    260.06 o
   4   2   4     8800.76     9075.02    364.44 o
   5   2   4    17651.70    17015.42    547.95 o
   6   2   4    30699.21    29709.23    762.82 o
   7   2   4     9208.56    10295.35    515.20 o
   8   2   4     8774.77     8581.81    504.63 o
   9   2   4    32275.29    31589.04   1025.34 o
  10   2   4     2616.77     2824.60    362.10 o
  11   2   4    18290.17    19088.56    865.78 o
  12   2   4    11846.35    10646.06    633.23 o
  13   2   4    27060.20    26483.08   1000.50 o
  14   2   4     2008.82     1598.36    378.72 o
  15   2   4    44564.98    47684.31   1366.52 o
  16   2   4       13.19      297.45    413.46 o
  17   2   4     1631.26     1087.76    494.47 o
 -18   3   4     7127.74     7482.97    952.23 o
 -17   3   4      460.32      790.20    459.21 o
 -16   3   4       46.23      417.32    352.46 o
 -15   3   4     3132.65     2975.90    548.49 o
 -14   3   4     8736.60     8768.69    484.15 o
 -13   3   4     2967.03     3460.90    336.83 o
 -12   3   4     3270.58     3554.00    315.82 o
 -11   3   4     3179.04     3426.13    284.11 o
 -10   3   4      100.90       76.18    166.85 o
  -9   3   4     7797.85     7291.09    327.89 o
  -8   3   4    10297.91     9714.07    350.82 o
  -7   3   4    10777.60    10258.55    419.21 o
  -6   3   4    18084.46    18578.63    564.45 o
  -5   3   4      456.60      648.18    141.19 o
  -4   3   4       27.74     -113.20    113.20 o
  -3   3   4     1596.24     1723.39    123.21 o
  -2   3   4     3174.33     3401.69    219.16 o
  -1   3   4     1756.54     1851.24    123.62 o
   0   3   4        5.35      -90.60     90.60 o
   1   3   4    24606.82    23840.39    495.29 o
   2   3   4     4628.48     4460.98    174.49 o
   3   3   4    68843.29    67253.74   1271.57 o
   4   3   4    28246.92    29099.95    655.51 o
   5   3   4     6281.65     6613.83    284.94 o
   6   3   4     3347.00     3195.20    445.02 o
   7   3   4    69735.75    67647.40   1384.92 o
   8   3   4    11980.49    12492.04    550.90 o
   9   3   4    40751.36    40325.40   1123.74 o
  10   3   4     4906.93     4454.67    411.57 o
  11   3   4      194.79       48.84    271.32 o
  12   3   4     2116.31     1604.79    398.71 o
  13   3   4      415.55      786.12    349.72 o
  14   3   4     4958.14     4915.32    546.54 o
  15   3   4     4246.39     3553.57    531.86 o
  16   3   4     3611.47     3565.39    571.14 o
  17   3   4     5088.17     5022.46    648.26 o
 -18   4   4     4269.14     3472.16    757.00 o
 -17   4   4    18146.76    16724.61   1024.08 o
 -16   4   4      209.77     -323.05    323.05 o
 -15   4   4      167.44      -29.81    335.78 o
 -14   4   4     2504.29     2998.85    414.58 o
 -13   4   4    13204.82    13551.49    723.79 o
 -12   4   4     1821.98     2181.36    276.20 o
 -11   4   4      985.24      598.17    209.16 o
 -10   4   4     5417.04     5438.11    309.16 o
  -9   4   4     8379.53     8269.01    579.60 o
  -8   4   4     2073.44     2384.39    195.39 o
  -7   4   4     2130.60     1932.69    324.95 o
  -6   4   4     1923.08     2401.43    260.83 o
  -5   4   4     2700.23     2674.31    207.07 o
  -4   4   4     2318.58     2359.58    173.63 o
  -3   4   4     3413.72     3598.61    154.42 o
  -2   4   4    53579.10    54880.46    805.75 o
  -1   4   4     1209.20      851.35    102.27 o
   0   4   4    31759.95    32237.91    534.26 o
   1   4   4    59800.00    58722.05    905.01 o
   2   4   4    66965.51    64421.07   1049.28 o
   3   4   4     2399.05     2502.56    158.00 o
   4   4   4   172486.16   167468.02   2763.14 o
   5   4   4    50859.52    49484.75    959.69 o
   6   4   4    12653.27    12383.53    473.29 o
   7   4   4    22894.29    22723.37    615.42 o
   8   4   4    15252.13    15613.49    521.19 o
   9   4   4     1217.06     1146.86    281.36 o
  10   4   4     5761.07     5738.95    841.06 o
  11   4   4    11960.49    12855.03    662.79 o
  12   4   4     1612.92     1938.76    474.46 o
  13   4   4      140.24      -88.41    323.31 o
  14   4   4     4685.89     5004.65    555.87 o
  15   4   4      370.51     -135.74    371.30 o
  16   4   4      762.20      608.14    452.60 o
  17   4   4      592.56     1532.26    579.36 o
 -18   5   4     1660.72     1132.89    798.53 o
 -17   5   4     3197.36     1949.48   1293.46 o
 -16   5   4      384.71       24.81    360.40 o
 -15   5   4     1257.17     1070.83    368.31 o
 -14   5   4     3157.86     3090.58    479.79 o
 -13   5   4      944.38      941.20    290.92 o
 -12   5   4     3967.46     4166.36    327.92 o
 -11   5   4      626.15     1073.99    222.56 o
 -10   5   4     3317.53     3292.45    267.20 o
  -9   5   4     5112.36     4984.32    366.68 o
  -8   5   4    19231.95    19554.76    634.12 o
  -7   5   4    11141.11    10622.44    435.12 o
  -6   5   4      137.24      225.86    180.23 o
  -5   5   4    20115.10    21197.09    575.75 o
  -4   5   4     7969.44     8090.23    265.47 o
  -3   5   4     3523.97     3450.36    151.62 o
  -2   5   4      700.76      623.84     98.88 o
  -1   5   4     9773.49     9686.16    303.65 o
   0   5   4      539.55      475.58     78.61 o
   1   5   4      467.50      539.48    130.23 o
   2   5   4     3074.90     3031.61    170.61 o
   3   5   4   101559.88    99315.63   1559.30 o
   4   5   4    14373.85    14567.78    434.59 o
   5   5   4    22207.48    22584.28    538.26 o
   6   5   4     6796.12     6652.96    304.12 o
   7   5   4    47425.45    45675.18   1019.24 o
   8   5   4     1569.31     1587.06    198.63 o
   9   5   4    11281.28    11848.92    567.51 o
  10   5   4    37370.42    36824.87   1210.22 o
  11   5   4     8311.56     8841.15    556.92 o
  12   5   4     6058.14     5704.71    499.83 o
  13   5   4     2405.85     2164.36    418.90 o
  14   5   4      448.15      818.00    439.88 o
  15   5   4     1460.31     1082.91    490.55 o
  16   5   4     9259.16     9089.60    746.42 o
 -18   6   4     1803.22     2987.24    756.55 o
 -17   6   4    13341.17    12297.40   1089.16 o
 -16   6   4     5337.41     6192.19    652.66 o
 -15   6   4     1853.30     1430.60    531.51 o
 -14   6   4      130.27      -38.89    301.72 o
 -13   6   4    60342.17    63477.96   1641.56 o
 -12   6   4     2181.67     2411.77    394.39 o
 -11   6   4    32644.07    33097.70    855.06 o
 -10   6   4     2929.92     2399.84    245.50 o
  -9   6   4    14192.74    14149.50    989.99 o
  -8   6   4    18193.92    18309.57    615.94 o
  -7   6   4     1262.29      809.55    149.82 o
  -6   6   4    13443.28    14185.08    446.08 o
  -5   6   4       45.53      179.26    115.30 o
  -4   6   4   112573.41   113792.52   1897.64 o
  -3   6   4    19090.34    19374.42    377.67 o
  -2   6   4    31302.49    28262.37    487.08 o
  -1   6   4    18527.96    21213.10    425.49 o
   0   6   4    13491.90    13610.40    360.34 o
   1   6   4    87708.58    88369.73   1609.73 o
   2   6   4   175278.28   177898.45   3268.48 o
   3   6   4    28341.55    30668.20    670.42 o
   4   6   4   325369.78   321237.50   5540.98 o
   5   6   4    53169.79    54085.27   1119.91 o
   6   6   4     3930.94     3917.72    228.00 o
   7   6   4     5635.43     6182.31    316.65 o
   8   6   4    80025.58    78307.92   1606.22 o
   9   6   4    13468.17    13401.13    599.76 o
  10   6   4    18932.84    18915.78    747.44 o
  11   6   4     3258.60     2759.21    397.04 o
  12   6   4     1798.71     1783.78    374.86 o
  13   6   4       35.84     -244.44    368.18 o
  14   6   4     1557.61      880.23    455.33 o
  15   6   4      223.07       -0.36    420.49 o
  16   6   4     1481.60     1668.75    559.38 o
 -17   7   4     3223.74     3338.05    628.76 o
 -16   7   4     4139.52     3847.93    610.06 o
 -15   7   4     6184.93     6007.01    630.31 o
 -14   7   4      246.93      439.23    327.12 o
 -13   7   4     2249.52     2411.01    388.40 o
 -12   7   4     4920.08     4741.22    371.33 o
 -11   7   4     2885.82     2956.55    330.42 o
 -10   7   4    19744.23    19535.26    697.93 o
  -9   7   4      543.43      349.68    204.13 o
  -8   7   4     8150.58     7987.01    410.22 o
  -7   7   4    15131.47    15101.98    488.61 o
  -6   7   4    38557.58    39574.62    844.71 o
  -5   7   4     3748.43     3499.38    196.79 o
  -4   7   4      186.92      109.25    118.53 o
  -3   7   4      264.07      286.44     97.10 o
  -2   7   4     4212.89     4372.56    168.27 o
  -1   7   4    30071.22    28576.47    607.22 o
   0   7   4       56.85      121.01    104.84 o
   1   7   4    17166.58    18003.58    440.92 o
   2   7   4     1380.07     1351.86    165.15 o
   3   7   4       12.54      -52.93    130.53 o
   4   7   4     6881.17     6641.21    269.74 o
   5   7   4      957.70      751.43    169.35 o
   6   7   4      945.05     1113.76    221.66 o
   7   7   4     8727.27     9027.92    394.10 o
   8   7   4    16940.52    17032.32    550.61 o
   9   7   4    16240.18    17401.94    574.23 o
  10   7   4      419.89      546.51    280.40 o
  11   7   4    11436.84    11520.51    618.65 o
  12   7   4    15815.29    16885.90    894.98 o
  13   7   4      609.32      652.98    411.45 o
  14   7   4     7661.00     8550.02    792.06 o
  15   7   4    10033.60    10815.41   1144.26 o
  16   7   4     2567.76     1952.36    911.81 o
 -17   8   4    45765.20    49118.59   1766.08 o
 -16   8   4      705.10      210.08    911.12 o
 -15   8   4     3711.34     4862.61    607.99 o
 -14   8   4     4272.55     4058.42    550.69 o
 -13   8   4    16718.86    15888.66    725.04 o
 -12   8   4     7146.80     7649.01    422.06 o
 -11   8   4    39486.50    40415.84   1138.08 o
 -10   8   4        4.38     -179.63    212.31 o
  -9   8   4        3.26       91.66    200.27 o
  -8   8   4     4388.86     4472.15    275.13 o
  -7   8   4    18383.05    18238.07    752.46 o
  -6   8   4     1570.79     1750.45    176.77 o
  -5   8   4     2616.10     2524.54    178.83 o
  -4   8   4    35035.50    37627.16    729.81 o
  -3   8   4     2527.90     2371.11    141.12 o
  -2   8   4    11944.74    11772.07    341.00 o
  -1   8   4    11573.19    12373.27    343.07 o
   0   8   4    14224.08    14916.94    381.04 o
   1   8   4    17810.35    18492.69    448.61 o
   2   8   4   221845.19   224525.30   4219.54 o
   3   8   4    42903.79    44801.46   1011.05 o
   4   8   4    18430.02    19072.96    566.19 o
   5   8   4      721.12      965.49    168.75 o
   6   8   4    21120.60    21106.39    595.56 o
   7   8   4     2073.46     1988.63    202.98 o
   8   8   4    23810.26    23712.05    670.89 o
   9   8   4     1400.98     1704.33    241.79 o
  10   8   4      331.26      409.35    259.76 o
  11   8   4     6195.06     6875.20    609.39 o
  12   8   4      361.27      365.13    373.64 o
  13   8   4      538.04      379.36    397.14 o
  14   8   4      956.20     1584.57    663.03 o
  15   8   4      884.54      622.47    476.16 o
  16   8   4     2353.54     2688.41    635.05 o
 -17   9   4     5415.28     4125.20    687.70 o
 -16   9   4      114.98      117.88    421.55 o
 -15   9   4     1302.17     1111.25    481.09 o
 -14   9   4      501.19      719.22    409.76 o
 -13   9   4      540.82      530.97    371.11 o
 -12   9   4     4647.62     4987.65    521.48 o
 -11   9   4     4348.87     4684.06    447.89 o
 -10   9   4      239.34       91.80    221.60 o
  -9   9   4     2295.65     2334.38    244.34 o
  -8   9   4     4779.32     4720.35    304.01 o
  -7   9   4     9604.64     9451.64    395.15 o
  -6   9   4     8331.07     8462.79    324.86 o
  -5   9   4     2718.92     2517.96    181.66 o
  -4   9   4     1645.02     1922.58    183.90 o
  -3   9   4      728.74      856.87    124.10 o
  -2   9   4     1991.81     1820.21    147.44 o
  -1   9   4     3120.80     2922.90    168.51 o
   0   9   4      225.71      477.93    106.57 o
   1   9   4    12621.82    13371.70    744.80 o
   2   9   4     5185.62     5001.53    231.50 o
   3   9   4       39.82       24.46    123.33 o
   4   9   4     7064.74     7082.34    323.36 o
   5   9   4      623.01      506.90    153.87 o
   6   9   4     6781.05     6684.29    327.47 o
   7   9   4      344.88      320.22    139.85 o
   8   9   4     1402.26     1077.98    202.68 o
   9   9   4    14307.68    14147.71    603.47 o
  10   9   4     1448.60     1582.25    500.34 o
  11   9   4     9461.43     8806.05    667.60 o
  12   9   4     1243.97     1183.23    429.70 o
  13   9   4       83.76     -333.87    380.83 o
  14   9   4     6832.08     7669.22    746.77 o
  15   9   4     9123.41     8501.45    823.14 o
  16   9   4      331.36     -121.19    469.79 o
 -17  10   4    12662.25    12690.16   1062.35 o
 -16  10   4     3788.91     3144.31    719.87 o
 -15  10   4     8354.10     7924.06    866.98 o
 -14  10   4      199.74      270.57    390.84 o
 -13  10   4     2596.26     2843.00    509.53 o
 -12  10   4    29666.66    30169.17   1263.25 o
 -11  10   4    15294.81    15133.98    661.54 o
 -10  10   4    41335.15    41569.57   1134.60 o
  -9  10   4      215.56      382.57    199.83 o
  -8  10   4    12714.02    12981.32    573.09 o
  -7  10   4    11845.09    11711.12    510.90 o
  -6  10   4    73764.91    75112.44   1954.22 o
  -5  10   4       11.06      -31.96    126.64 o
  -4  10   4     7721.65     7967.70    373.30 o
  -3  10   4    23308.75    23495.79    594.40 o
  -2  10   4     8860.80     8374.67    266.82 o
  -1  10   4      312.94      247.18    107.25 o
   0  10   4     5530.03     5567.97    314.44 o
   1  10   4     8078.35     8462.30    487.66 o
   2  10   4    25880.36    27568.05    961.91 o
   3  10   4     3092.50     3038.41    372.19 o
   4  10   4     3736.45     3702.38    227.78 o
   5  10   4     3795.65     3992.54    256.03 o
   6  10   4    36250.40    35331.52    848.77 o
   7  10   4      675.87      575.70    193.72 o
   8  10   4      193.56      214.10    194.67 o
   9  10   4     2616.97     2718.15    331.33 o
  10  10   4    27112.55    26441.26   1053.07 o
  11  10   4     3473.60     3326.44    494.77 o
  12  10   4     5009.07     5640.61    607.53 o
  13  10   4     5413.86     5169.84    625.46 o
  14  10   4      331.17     -255.78    424.82 o
  15  10   4    14951.99    14907.13   1003.18 o
 -16  11   4      792.99      409.74    548.07 o
 -15  11   4      258.51      471.26    449.72 o
 -14  11   4     1729.21     1591.21    455.80 o
 -13  11   4     9545.04    10302.96    734.47 o
 -12  11   4     3381.07     2917.82    571.11 o
 -11  11   4     7366.15     7301.83    573.05 o
 -10  11   4     9261.96     9174.85    848.30 o
  -9  11   4      417.86       58.02    231.41 o
  -8  11   4     2805.92     3059.95    314.25 o
  -7  11   4     4666.69     4347.45    328.24 o
  -6  11   4    15279.46    15205.23    492.35 o
  -5  11   4     6954.12     7088.85    476.00 o
  -4  11   4    14009.53    14228.99    441.88 o
  -3  11   4      819.27     1215.77    153.90 o
  -2  11   4     4645.26     4922.60    207.48 o
  -1  11   4    11629.70    11874.63    335.86 o
   0  11   4     3467.10     3336.37    398.35 o
   1  11   4    13103.97    12387.54    497.01 o
   2  11   4     5357.76     5153.53    357.01 o
   3  11   4      339.70       -3.35    204.71 o
   4  11   4     1163.84     1175.53    157.09 o
   5  11   4     7139.71     7878.79    318.88 o
   6  11   4      506.02      379.54    200.06 o
   7  11   4    14023.57    14647.98    680.55 o
   8  11   4      123.50      156.97    221.70 o
   9  11   4     5267.31     5002.55    415.12 o
  10  11   4     4265.85     4525.84    407.78 o
  11  11   4      296.27      471.44    363.38 o
  12  11   4     4341.03     4796.97    762.65 o
  13  11   4       17.77       99.40    396.68 o
  14  11   4     4402.83     4182.33    636.65 o
  15  11   4      651.39      506.27    631.49 o
 -16  12   4     4058.41     4116.82    945.95 o
 -15  12   4     1220.08      168.16    677.29 o
 -14  12   4     2824.97     2937.20    536.99 o
 -13  12   4     5462.41     5720.30    597.53 o
 -12  12   4     4516.66     5502.60    647.77 o
 -11  12   4     1326.09      777.60    400.95 o
 -10  12   4    51586.93    51132.19   1737.33 o
  -9  12   4     9384.63     9922.23    665.08 o
  -8  12   4    29176.97    28635.79    897.78 o
  -7  12   4      227.72      -42.59    238.26 o
  -6  12   4   185291.25   189640.67   4261.98 o
  -5  12   4    32569.23    34111.28    841.42 o
  -4  12   4      636.47      172.57    152.03 o
  -3  12   4    10949.01    11179.21    439.91 o
  -2  12   4    40887.49    41762.84    941.97 o
  -1  12   4     6202.93     6216.88    311.95 o
   0  12   4    39990.73    40594.67   1723.23 o
   1  12   4    37716.79    36179.51    916.28 o
   2  12   4     4285.98     3840.46    322.39 o
   3  12   4     5726.61     5823.69    354.04 o
   4  12   4     3578.67     3939.33    222.60 o
   5  12   4      384.27       65.20    143.73 o
   6  12   4       99.38      250.33    166.58 o
   7  12   4     1662.26     1279.59    228.60 o
   8  12   4    52015.22    50349.21   1636.77 o
   9  12   4     2599.58     2959.09    358.56 o
  10  12   4    25261.41    24991.37    883.70 o
  11  12   4     4314.75     5076.95    556.96 o
  12  12   4      661.78      342.32    387.38 o
  13  12   4     2340.54     2086.64    517.38 o
  14  12   4     8036.11     8328.12    791.68 o
  15  12   4    17665.00    17679.28   1279.09 o
 -16  13   4     1452.38      277.88   1330.54 o
 -15  13   4      594.65       84.96    603.97 o
 -14  13   4     5370.66     5926.87   1021.39 o
 -13  13   4     3662.69     2321.12    857.31 o
 -12  13   4     3822.48     4712.53    975.41 o
 -11  13   4       27.24      126.37    370.67 o
 -10  13   4     9919.94     9194.50    982.51 o
  -9  13   4      317.50      457.38    341.93 o
  -8  13   4    21380.19    22238.30    941.08 o
  -7  13   4    31495.42    30701.17   1093.52 o
  -6  13   4     1975.74     1970.89    198.66 o
  -5  13   4    33288.14    34212.49    974.51 o
  -4  13   4    37092.95    37716.88   1246.23 o
  -3  13   4     2323.43     2344.69    237.41 o
  -2  13   4     3071.76     2673.64    282.66 o
  -1  13   4    40487.04    40695.46    927.10 o
   0  13   4    11751.33    11811.36    783.81 o
   1  13   4    42518.60    42943.34   1049.92 o
   2  13   4    17080.48    16610.70    705.92 o
   3  13   4      502.17      256.60    190.00 o
   4  13   4       79.87      130.53    124.00 o
   5  13   4     8490.72     8619.39    353.80 o
   6  13   4     7934.21     8057.19    351.84 o
   7  13   4       32.99      -42.42    220.02 o
   8  13   4     3849.69     3373.10    363.87 o
   9  13   4      302.59      850.22    291.95 o
  10  13   4    13134.03    13693.98    656.47 o
  11  13   4      245.23      351.88    370.69 o
  12  13   4      848.81      786.10    433.22 o
  13  13   4     6082.59     5597.70    680.24 o
  14  13   4       35.66     -257.85    439.96 o
 -15  14   4     1874.08     1393.20    878.56 o
 -14  14   4     3359.62     3505.17    782.24 o
 -13  14   4     1214.50     1187.75    474.02 o
 -12  14   4     1575.13      523.25    449.89 o
 -11  14   4     1505.70     1451.27    449.64 o
 -10  14   4     1172.75     2131.83   1853.94 o
  -9  14   4    13526.33    13570.72   1103.83 o
  -8  14   4     8715.75     8440.53   1405.31 o
  -7  14   4     5317.27     5106.24    435.19 o
  -6  14   4    57313.25    57609.41   2555.72 o
  -5  14   4     9367.95     9485.82    468.66 o
  -4  14   4    16320.00    16481.28    601.02 o
  -3  14   4    59383.19    61054.40   1475.77 o
  -2  14   4   130750.51   133193.42   2846.87 o
  -1  14   4     2706.66     2822.83    175.61 o
   0  14   4    30194.73    30941.96   1049.06 o
   1  14   4     6500.79     6175.28    316.47 o
   2  14   4    18983.16    18110.61    649.77 o
   3  14   4     3350.92     3269.49    304.30 o
   4  14   4     4793.97     4875.68    242.74 o
   5  14   4     2007.77     2236.69    206.21 o
   6  14   4    19870.54    18813.86    616.48 o
   7  14   4      108.19     -211.07    211.07 o
   8  14   4     3583.82     3570.60    373.52 o
   9  14   4      901.41      475.47    390.63 o
  10  14   4     4543.28     5142.85    463.68 o
  11  14   4    20232.69    20461.02   1110.22 o
  12  14   4     3315.81     4088.52    578.81 o
  13  14   4     1785.84     2258.11    644.49 o
  14  14   4     5977.70     5541.82    880.54 o
 -15  15   4     2032.11     1795.91    865.62 o
 -14  15   4     4825.36     4652.79    921.43 o
 -13  15   4    13758.49    13668.00   1582.12 o
 -12  15   4     8189.10     6415.75    792.80 o
 -11  15   4      335.82       61.43    396.76 o
 -10  15   4    17485.20    16778.12    938.62 o
  -9  15   4     5089.34     4849.75    604.67 o
  -8  15   4     5259.72     5957.55    674.92 o
  -7  15   4     9972.20     8780.52    732.53 o
  -6  15   4    11702.91    11296.49    770.41 o
  -5  15   4     1779.93     1963.27    283.60 o
  -4  15   4     3788.48     4394.75    585.28 o
  -3  15   4     1647.55     1702.54    236.53 o
  -2  15   4       89.33       36.62    161.84 o
  -1  15   4     3738.11     3844.75    236.71 o
   0  15   4     3362.68     3395.57    328.68 o
   1  15   4     1984.42     2111.22    297.54 o
   2  15   4     2811.98     3088.43    281.06 o
   3  15   4      635.34      572.39    202.79 o
   4  15   4      611.83      942.40    245.55 o
   5  15   4     1980.30     2098.90    206.98 o
   6  15   4      937.96      826.22    224.12 o
   7  15   4     1506.79     1880.70    303.76 o
   8  15   4     4844.32     4150.96    396.98 o
   9  15   4     1026.06      946.25    311.71 o
  10  15   4     1298.02      936.68    472.09 o
  11  15   4      897.60     1067.85    487.86 o
  12  15   4     4249.46     4206.36    717.08 o
  13  15   4      445.28     -242.75    480.97 o
 -14  16   4     5035.08     5029.69   2636.16 o
 -13  16   4     9160.41     9393.07   1397.76 o
 -12  16   4     7486.46     5670.86    868.03 o
 -11  16   4        3.52      393.24    416.01 o
 -10  16   4      162.78      271.81    383.08 o
  -9  16   4     3736.96     2707.78    637.00 o
  -8  16   4     1570.12     2002.40    431.36 o
  -7  16   4      102.42      326.32    303.61 o
  -6  16   4     6487.68     6356.39    536.04 o
  -5  16   4      328.96      389.12    268.70 o
  -4  16   4     2463.02     2118.48    473.57 o
  -3  16   4     5242.75     5049.54    371.80 o
  -2  16   4      341.92      613.03    184.70 o
  -1  16   4     1862.82     1928.76    414.60 o
   0  16   4     1874.46     1955.74    328.26 o
   1  16   4     2506.27     2683.20    374.13 o
   2  16   4     5567.72     5461.90    477.95 o
   3  16   4     1524.37     1358.97    348.19 o
   4  16   4    53561.62    56804.23   1674.48 o
   5  16   4     3652.25     3903.10    340.36 o
   6  16   4     6172.40     6580.70    438.28 o
   7  16   4     2908.52     3291.75    407.04 o
   8  16   4     1657.65      813.39    336.97 o
   9  16   4     8970.51     9090.82    641.57 o
  10  16   4     3689.15     3632.71    500.38 o
  11  16   4     5461.49     3865.11    657.78 o
  12  16   4     1868.55     1270.02    589.01 o
  13  16   4     1423.36      735.43    585.57 o
 -14  17   4     7752.97     8013.32   1096.02 o
 -13  17   4    10841.41    11574.95    923.80 o
 -12  17   4     8335.84     6754.64    749.40 o
 -11  17   4     3004.85     2811.50    560.77 o
 -10  17   4     2790.51     3629.58    569.97 o
  -9  17   4    18923.14    19598.79   1122.76 o
  -8  17   4      841.29      310.75    377.50 o
  -7  17   4    17521.22    19652.50   3137.97 o
  -6  17   4     5458.96     5494.81    776.82 o
  -5  17   4      636.00      924.19    316.32 o
  -4  17   4       86.87      615.55    444.40 o
  -3  17   4     3709.87     4204.66    409.41 o
  -2  17   4     9325.65     9443.46    475.39 o
  -1  17   4     4283.00     4424.73    455.21 o
   0  17   4     1093.51     1007.76    354.53 o
   1  17   4     2249.86     1699.24    362.70 o
   2  17   4     3139.97     3532.50    434.89 o
   3  17   4      548.95       66.54    288.06 o
   4  17   4    13638.44    15163.79    780.74 o
   5  17   4      524.14       27.69    315.59 o
   6  17   4      612.78      225.84    246.62 o
   7  17   4       62.16     -272.30    272.30 o
   8  17   4    12860.90    12797.62    708.56 o
   9  17   4       73.58     -327.64    438.89 o
  10  17   4    12158.32    11271.19    737.23 o
  11  17   4      288.15      495.48    497.95 o
  12  17   4     2634.11     2170.49    620.56 o
 -13  18   4    17935.98    17834.38   1139.78 o
 -12  18   4     1573.12     1680.09    537.98 o
 -11  18   4     6840.16     6462.44   1048.27 o
 -10  18   4      136.10      149.06    418.56 o
  -9  18   4      667.49      237.29    411.71 o
  -8  18   4     2230.54     1460.86    468.40 o
  -7  18   4     9374.46     9583.02    697.91 o
  -6  18   4     2323.02     2188.94    414.76 o
  -5  18   4     3872.48     4541.84    479.64 o
  -4  18   4      482.58      109.55    293.53 o
  -3  18   4    58771.14    62038.42   1879.20 o
  -2  18   4      756.37      978.39    261.22 o
  -1  18   4    20335.34    20975.41    826.43 o
   0  18   4     3017.84     2821.29    477.20 o
   1  18   4    15497.84    14693.20    856.32 o
   2  18   4     6550.56     6349.99    546.52 o
   3  18   4     6309.74     6349.99    929.58 o
   4  18   4    29201.00    29439.13   1124.60 o
   5  18   4     7552.11     7139.94    650.36 o
   6  18   4      730.22      407.27    272.65 o
   7  18   4      590.28      944.76    329.07 o
   8  18   4    34056.08    34483.75   1219.40 o
   9  18   4    16424.79    17601.36    895.83 o
  10  18   4     7721.04     7754.40    656.31 o
  11  18   4      708.54      289.61    481.28 o
  12  18   4     1176.41     2371.52    726.20 o
 -12  19   4     2518.48     1848.86    761.14 o
 -11  19   4     1097.82     2167.96    555.33 o
 -10  19   4       98.33      142.46    626.46 o
  -9  19   4    11074.20    11083.91    835.32 o
  -8  19   4      524.59      -85.41    388.73 o
  -7  19   4     3716.49     4258.55    547.84 o
  -6  19   4      890.29      514.53    361.36 o
  -5  19   4      882.26      700.35    350.57 o
  -4  19   4     1341.45      634.37    554.52 o
  -3  19   4     6537.14     7362.87    581.54 o
  -2  19   4     1257.79     1185.48    426.06 o
  -1  19   4    11085.08    11567.41    610.74 o
   0  19   4     6799.84     6524.15    723.65 o
   1  19   4      196.20     -301.99    558.08 o
   2  19   4      473.68      473.16    389.11 o
   3  19   4       68.96      318.58    312.83 o
   4  19   4    15436.46    14585.24    819.38 o
   5  19   4        1.65     -307.60    307.60 o
   6  19   4     5448.19     4326.68    540.58 o
   7  19   4     4331.06     4608.78    483.68 o
   8  19   4     5932.39     5196.51    536.65 o
   9  19   4     1151.67     1342.17    436.26 o
  10  19   4     1287.24     1340.83    447.27 o
  11  19   4      276.56       80.08    527.57 o
 -11  20   4      797.37      250.69    506.40 o
 -10  20   4        7.63      340.67    474.30 o
  -9  20   4     4305.67     3637.74    588.06 o
  -8  20   4     5543.24     6091.17    656.64 o
  -7  20   4     5755.76     4604.94    603.44 o
  -6  20   4     2354.26     2550.68    484.11 o
  -5  20   4     1776.25     2739.65    527.12 o
  -4  20   4    27228.67    28666.49   1928.99 o
  -3  20   4    27668.46    27826.70   1103.23 o
  -2  20   4       57.42       33.87    279.38 o
  -1  20   4     4670.42     4838.56    541.25 o
   0  20   4      240.76      253.41    420.34 o
   1  20   4    14800.63    13625.60   1967.53 o
   2  20   4     7384.63     8092.44   1537.99 o
   3  20   4     9602.04    10369.03    795.91 o
   4  20   4      486.91      295.52    356.30 o
   5  20   4     2333.19     2575.86    493.03 o
   6  20   4      164.85      333.84    448.56 o
   7  20   4     1233.49     1248.06    519.87 o
   8  20   4    18204.89    18952.15   1028.86 o
   9  20   4     1224.53     1225.62    444.27 o
  10  20   4      741.49      813.00    442.29 o
 -11  21   4     4126.82     4543.29    715.82 o
 -10  21   4     1461.08     1174.87    522.85 o
  -9  21   4      685.56      938.34    517.22 o
  -8  21   4      198.69      322.22    431.03 o
  -7  21   4      152.99     -175.43    402.09 o
  -6  21   4     1243.69     1083.12    419.06 o
  -5  21   4      688.42      625.47    377.23 o
  -4  21   4     5989.63     6833.46    580.00 o
  -3  21   4     2928.29     3914.86    461.27 o
  -2  21   4      647.58      399.27    408.17 o
  -1  21   4      624.87      320.64    359.33 o
   0  21   4     6798.13     6757.37    787.18 o
   1  21   4      967.85     1560.57    557.54 o
   2  21   4    12325.74    10396.62    961.59 o
   3  21   4    16189.60    14872.86   1581.21 o
   4  21   4     4252.07     3933.16    726.02 o
   5  21   4      135.92      431.79    446.78 o
   6  21   4    12444.46    13217.53    970.45 o
   7  21   4     6359.38     6012.05    793.72 o
   8  21   4     5419.84     5317.01    780.79 o
   9  21   4      136.92      133.36    528.05 o
  -9  22   4      301.13      386.27    506.48 o
  -8  22   4      168.75      924.32    474.27 o
  -7  22   4      982.54      962.17    467.37 o
  -6  22   4     7139.15     6902.50   1248.44 o
  -5  22   4      360.49      335.62    395.69 o
  -4  22   4       36.50     -386.33    386.33 o
  -3  22   4     1144.88      959.44    448.47 o
  -2  22   4       57.47      280.33    314.92 o
  -1  22   4     1924.17     1296.66    790.21 o
   0  22   4     8539.40     8832.57    916.65 o
   1  22   4     6319.97     7255.10    846.63 o
   2  22   4      152.29     -259.14    568.45 o
   3  22   4     2212.20      537.03    544.45 o
   4  22   4     6344.91     7544.44    913.84 o
   5  22   4     8971.17     9734.49   1444.14 o
   6  22   4     1383.20     1563.57    528.51 o
   7  22   4     5066.00     4299.60    727.59 o
   8  22   4     1382.27     1776.35    591.16 o
  -8  23   4     2176.86     1928.83    555.67 o
  -7  23   4     1091.60     1332.66    496.11 o
  -6  23   4       95.22      510.90    438.99 o
  -5  23   4      339.38      530.05    425.52 o
  -4  23   4     5465.08     6678.54    610.02 o
  -3  23   4      260.44      313.02    389.62 o
  -2  23   4    13113.91    11750.45    725.38 o
  -1  23   4      182.88     -287.12    428.95 o
   0  23   4       85.60       19.40    470.38 o
   1  23   4     6927.52     5763.02    798.89 o
   2  23   4    10381.04     8422.07   1065.01 o
   3  23   4     4401.14     5229.47    828.01 o
   4  23   4      874.06     1257.61    607.48 o
   5  23   4     2159.25     3729.51    814.79 o
   6  23   4      285.99      527.24    627.84 o
   7  23   4    22531.37    23987.62   4333.36 o
  -7  24   4      433.01       -7.14    474.41 o
  -6  24   4    15681.16    15526.41   1190.94 o
  -5  24   4     6908.02     5723.14    640.95 o
  -4  24   4      354.98     -211.01    396.89 o
  -3  24   4     1904.93      597.92    593.85 o
  -2  24   4    17045.31    17292.83   1546.71 o
  -1  24   4      103.79      162.02    529.54 o
   0  24   4    10070.53    10182.79   1017.29 o
   1  24   4      233.29      479.78    770.72 o
   2  24   4      330.97      183.65    552.58 o
   3  24   4       26.59      319.45    569.98 o
   4  24   4      370.43      -89.36    552.88 o
   5  24   4     5355.85     4466.13    870.17 o
  -4  25   4     1644.76     1728.98    700.03 o
  -3  25   4      807.50     -123.25    571.83 o
  -2  25   4    13031.12    14097.24   1191.12 o
  -1  25   4      677.93      831.84    636.15 o
   0  25   4     3299.33     2490.04    558.56 o
   1  25   4     2093.59     2260.58    701.91 o
   2  25   4     3136.77     2774.21    747.13 o
   3  25   4      556.71      786.43   1202.09 o
 -18   0   5     7038.16     6811.01   1131.54 o
 -17   0   5      298.19      356.94    636.19 o
 -16   0   5     4927.83     4494.33    872.76 o
 -15   0   5      282.35      294.40    529.91 o
 -14   0   5      138.90     -329.73    329.73 o
 -13   0   5     7317.62     7036.29    649.63 o
 -12   0   5     4324.29     4842.72    576.42 o
 -11   0   5    33978.96    35751.14   1249.77 o
 -10   0   5     1286.19      955.42    269.35 o
  -9   0   5    78188.30    75592.44   2132.28 o
  -8   0   5    31887.76    30309.75   1344.73 o
  -7   0   5    84159.60    85359.48   2308.80 o
  -6   0   5    89555.19    91752.70   2428.56 o
  -5   0   5   621308.81   608924.06  14635.14 o
  -4   0   5    31985.20    34310.01   1301.40 o
  -3   0   5    59896.80    58533.43   1467.89 o
  -2   0   5    59379.33    61474.48   2205.08 o
  -1   0   5    36882.07    37265.09   1761.35 o
   0   0   5     2128.21     2193.57    265.99 o
   1   0   5   275116.84   282755.09   5914.77 o
   2   0   5     3285.61     3216.98    344.09 o
   3   0   5    26040.59    30262.27   1040.73 o
   4   0   5      704.85      211.20    263.32 o
   5   0   5    12670.38    12792.10    763.36 o
   6   0   5      254.32      918.92    932.72 o
   7   0   5    65125.15    67372.95   2448.30 o
   8   0   5    93160.98    88348.44   3113.28 o
   9   0   5     9252.42     7254.80    730.36 o
  10   0   5    70747.98    73595.77   2809.20 o
  11   0   5    17495.67    18312.76   2872.93 o
  12   0   5    24535.84    23992.54   1207.57 o
  13   0   5     2438.50     2712.52    598.62 o
  14   0   5    40016.85    38418.90   1673.77 o
  15   0   5     1165.69      135.01    518.64 o
  16   0   5        2.84     -306.62    555.28 o
 -18   1   5      248.45      257.08    490.40 o
 -17   1   5     2791.61     2913.33    581.98 o
 -16   1   5        2.89      310.16    420.77 o
 -15   1   5     1058.95      856.98    405.98 o
 -14   1   5     7054.16     7486.77    484.36 o
 -13   1   5      139.23     -235.00    235.00 o
 -12   1   5     8502.29     8544.47    599.89 o
 -11   1   5     2578.57     1683.55    233.00 o
 -10   1   5     2214.28     2314.21    222.18 o
  -9   1   5     1107.10     1180.98    266.72 o
  -8   1   5     3998.79     4403.12    607.15 o
  -7   1   5     1648.87     1177.76    237.79 o
  -6   1   5        5.04       20.00    144.87 o
  -5   1   5      190.21      158.46     99.14 o
  -4   1   5     2179.03     2379.53    220.21 o
  -3   1   5      386.55      236.58    123.28 o
  -2   1   5      639.91      821.23    126.03 o
  -1   1   5      754.07      837.35    121.04 o
   0   1   5    12909.54    13098.92    294.89 o
   1   1   5    25573.70    25211.94    472.02 o
   2   1   5    18119.68    16484.75    452.21 o
   3   1   5    20592.17    20278.45    577.02 o
   4   1   5      562.09      539.57    199.29 o
   5   1   5     6826.86     6529.61    389.55 o
   6   1   5    14248.68    14833.08    608.92 o
   7   1   5    24712.58    24016.54    676.20 o
   8   1   5    28021.76    29242.38    974.73 o
   9   1   5     2031.21     1457.83    322.01 o
  10   1   5     5937.21     5519.56    493.73 o
  11   1   5      950.02      688.19    483.41 o
  12   1   5     2147.63     1715.79    388.17 o
  13   1   5      820.55       33.83    306.45 o
  14   1   5     2818.68     2171.10    568.53 o
  15   1   5     2430.36     3429.30    499.73 o
  16   1   5     2850.11     2733.08    537.70 o
 -18   2   5     1035.81     1043.95    550.87 o
 -17   2   5      429.52      642.67    517.34 o
 -16   2   5     2985.51     1630.03    486.19 o
 -15   2   5     1828.96     1690.88    388.51 o
 -14   2   5     1565.52     1331.38    332.80 o
 -13   2   5     4617.83     4298.95    351.55 o
 -12   2   5        1.33      -42.83    192.85 o
 -11   2   5    39290.96    39227.81    940.99 o
 -10   2   5      445.89      358.22    225.38 o
  -9   2   5    55887.95    53405.19   1282.92 o
  -8   2   5     9294.25     8837.87    405.94 o
  -7   2   5    33389.78    35054.94    891.44 o
  -6   2   5    22429.61    23737.06    654.78 o
  -5   2   5   124627.41   122283.43   2434.81 o
  -4   2   5    57720.19    59847.21   1298.57 o
  -3   2   5    14511.77    13457.92    464.26 o
  -2   2   5    56761.23    57971.72   1277.53 o
  -1   2   5   149641.88   153139.80   2188.20 o
   0   2   5     8659.50     8799.38    285.58 o
   1   2   5    42018.86    41561.96    728.94 o
   2   2   5    25826.36    24935.77    580.05 o
   3   2   5    12056.16    11157.76    412.94 o
   4   2   5    29300.33    29275.65    757.71 o
   5   2   5     6606.74     6115.70    512.77 o
   6   2   5    14759.25    14760.29    511.58 o
   7   2   5     3860.42     4427.21    266.54 o
   8   2   5    21463.48    20736.22    799.37 o
   9   2   5     5535.33     5607.40    434.58 o
  10   2   5     9797.39     9536.25    679.83 o
  11   2   5     3963.46     3753.27    435.67 o
  12   2   5      120.06       19.21    297.61 o
  13   2   5      728.94      784.27    382.17 o
  14   2   5    11249.09    11817.96    682.41 o
  15   2   5      235.89       17.05    372.44 o
  16   2   5     1268.85      830.05    467.66 o
 -18   3   5      145.12     -296.56    469.37 o
 -17   3   5     2607.44     2276.31    549.92 o
 -16   3   5      351.03      150.86    516.89 o
 -15   3   5    11722.72    12031.89    678.81 o
 -14   3   5     4689.67     4954.01    468.81 o
 -13   3   5    12441.50    11990.00    500.29 o
 -12   3   5       21.61      -78.36    181.13 o
 -11   3   5      180.44      336.66    213.71 o
 -10   3   5    11408.44    11839.71    608.90 o
  -9   3   5    14521.09    13990.10    541.34 o
  -8   3   5     4524.55     4976.88    379.78 o
  -7   3   5     3975.79     3810.52    326.81 o
  -6   3   5        0.63      111.17    150.28 o
  -5   3   5     2848.50     3097.76    268.85 o
  -4   3   5    22555.02    22609.75    671.37 o
  -3   3   5    23470.38    24192.17    481.95 o
  -2   3   5     6853.82     7215.21    225.93 o
  -1   3   5     1704.84     1648.76    138.92 o
   0   3   5    14708.04    14370.99    338.84 o
   1   3   5     1008.39      850.86    134.40 o
   2   3   5    34238.61    32555.62    645.48 o
   3   3   5    12468.04    12438.16    628.30 o
   4   3   5    23568.51    22281.33    629.83 o
   5   3   5     4546.13     5060.75    285.03 o
   6   3   5    40254.92    38715.90    952.49 o
   7   3   5    18416.88    18833.04    631.38 o
   8   3   5    53044.68    53077.72   1343.48 o
   9   3   5     4957.88     4815.27    522.36 o
  10   3   5       19.44      170.52    261.85 o
  11   3   5     4173.81     4067.95    644.03 o
  12   3   5     5842.44     6091.08    531.47 o
  13   3   5     2120.53     2550.59    445.57 o
  14   3   5     9147.68     9674.34    695.21 o
  15   3   5     3074.44     2847.47    513.79 o
  16   3   5     3436.62     2691.72    554.94 o
 -18   4   5     2672.74     2553.61    705.48 o
 -17   4   5     2624.05     1854.93    525.87 o
 -16   4   5      451.16      932.78    447.09 o
 -15   4   5     9871.06    10799.52    652.88 o
 -14   4   5     5336.60     5522.48    517.74 o
 -13   4   5    27402.05    28017.33    943.10 o
 -12   4   5     5152.74     5127.06    315.09 o
 -11   4   5      138.01     -216.76    216.76 o
 -10   4   5     6455.46     6509.17    532.86 o
  -9   4   5    15403.57    15217.11    568.31 o
  -8   4   5    26370.52    26498.73    912.78 o
  -7   4   5     3040.57     3402.96    313.23 o
  -6   4   5    14821.16    15414.47    579.56 o
  -5   4   5     1160.31     1919.20    235.25 o
  -4   4   5     1729.92     2144.92    189.56 o
  -3   4   5    49896.93    48411.30    886.36 o
  -2   4   5     7316.33     7418.74    286.79 o
  -1   4   5    98166.76    96756.22   1425.66 o
   0   4   5    38135.77    36980.28    655.59 o
   1   4   5    18650.24    18761.91    404.54 o
   2   4   5    36981.86    36615.49    717.35 o
   3   4   5   154221.31   151488.41   2712.55 o
   4   4   5    37859.70    38432.84    784.41 o
   5   4   5    26789.98    27724.97    631.80 o
   6   4   5   107576.66   105106.03   2017.37 o
   7   4   5     1749.31     1736.77    212.18 o
   8   4   5    12050.11    12325.57    484.38 o
   9   4   5    10207.49    10531.68    550.27 o
  10   4   5     6473.10     6824.55    564.30 o
  11   4   5     2073.44     2095.86    372.96 o
  12   4   5    12637.04    12750.31    701.66 o
  13   4   5      220.92      138.71    344.64 o
  14   4   5      614.80      661.37    431.69 o
  15   4   5     1432.44     2139.03    538.70 o
  16   4   5        3.80     -337.39    429.57 o
 -18   5   5       79.28      356.37    543.65 o
 -17   5   5     4997.44     5425.25    802.57 o
 -16   5   5      377.42      583.79    391.12 o
 -15   5   5     5495.74     5610.17    624.48 o
 -14   5   5       48.04     -162.79    285.96 o
 -13   5   5    27278.45    27774.54    988.23 o
 -12   5   5     7803.81     8400.96    510.15 o
 -11   5   5    11620.11    11813.20    564.61 o
 -10   5   5      825.61      837.88    341.26 o
  -9   5   5     3734.43     4729.15    396.55 o
  -8   5   5    12342.47    12896.80    580.41 o
  -7   5   5     6135.27     5987.86    506.98 o
  -6   5   5    10485.61    10259.36    464.43 o
  -5   5   5    13221.43    13718.88    643.25 o
  -4   5   5      158.70      276.80    148.50 o
  -3   5   5     2038.25     1975.20    154.77 o
  -2   5   5    18568.56    17941.54    504.30 o
  -1   5   5     2304.86     2337.79    139.05 o
   0   5   5      474.84      327.16    107.14 o
   1   5   5      188.10       74.30    114.99 o
   2   5   5    56752.80    57121.79   1025.69 o
   3   5   5     2458.33     3239.32    283.16 o
   4   5   5    35745.85    37283.54    829.27 o
   5   5   5      984.31     1068.31    184.95 o
   6   5   5     1391.05     1503.11    239.65 o
   7   5   5    28587.79    27550.24    647.89 o
   8   5   5     1088.27     1080.15    196.39 o
   9   5   5       77.87       -6.28    145.24 o
  10   5   5     4551.52     4155.35    421.08 o
  11   5   5    22705.86    23021.81    875.82 o
  12   5   5      524.78      447.77    319.83 o
  13   5   5     4842.91     4527.87    579.81 o
  14   5   5     1262.54     1008.17    485.51 o
  15   5   5     7719.18     7930.18    769.78 o
  16   5   5       68.67     -402.97    402.97 o
 -18   6   5    10240.02     9713.33   1034.27 o
 -17   6   5    13483.54    13402.07   1682.80 o
 -16   6   5       13.22       -3.14    398.39 o
 -15   6   5    22927.88    21225.65    907.72 o
 -14   6   5     9089.53     9699.31    627.77 o
 -13   6   5    60656.98    60805.95   1594.02 o
 -12   6   5    15043.04    14604.48    660.15 o
 -11   6   5    11526.42    12593.65    587.69 o
 -10   6   5        6.86       30.56    213.29 o
  -9   6   5    65969.84    63920.83   1849.70 o
  -8   6   5    53617.82    52815.87   1421.19 o
  -7   6   5     1013.06     1315.21    257.08 o
  -6   6   5    39736.97    40978.50   1110.41 o
  -5   6   5      933.03      875.37    205.20 o
  -4   6   5     1356.86     1160.36    200.18 o
  -3   6   5    71868.88    75809.16   1227.93 o
  -2   6   5    19193.95    18175.18    431.83 o
  -1   6   5    18251.46    19275.28    408.65 o
   0   6   5    60977.56    60208.00    977.09 o
   1   6   5    38324.43    38309.22    729.14 o
   2   6   5    78582.55    78987.83   1477.28 o
   3   6   5   128950.40   131276.80   2720.75 o
   4   6   5    13238.47    14058.33    392.39 o
   5   6   5    12532.67    12395.57    427.86 o
   6   6   5   249370.97   242499.13   4305.32 o
   7   6   5     1850.03     2137.52    392.74 o
   8   6   5   146967.73   146675.09   2777.12 o
   9   6   5       30.18      -71.23    181.13 o
  10   6   5    12149.26    12081.54    617.87 o
  11   6   5     6230.86     6147.14    560.94 o
  12   6   5    14185.82    14048.02    842.75 o
  13   6   5      267.67       -4.58    369.12 o
  14   6   5      395.56     1069.50    469.90 o
  15   6   5     4584.37     4249.81    659.19 o
  16   6   5      202.27       18.41    501.08 o
 -17   7   5     3197.40     2180.88    648.18 o
 -16   7   5     4528.60     5135.55    633.53 o
 -15   7   5      475.27      219.66    378.37 o
 -14   7   5     2184.20     2248.06    434.96 o
 -13   7   5    26973.21    27241.01    950.92 o
 -12   7   5       74.51      269.04    276.84 o
 -11   7   5     4817.86     5266.86    416.71 o
 -10   7   5      103.63      271.33    255.41 o
  -9   7   5     1210.48      814.07    257.20 o
  -8   7   5    19339.37    18095.48    728.34 o
  -7   7   5    41092.38    41194.81   1145.99 o
  -6   7   5    33880.06    32604.59    804.95 o
  -5   7   5    13103.85    12774.75    396.22 o
  -4   7   5     4405.29     4499.99    218.52 o
  -3   7   5      422.22      287.65    116.86 o
  -2   7   5    16831.22    15709.84    357.76 o
  -1   7   5     3295.19     3083.50    222.09 o
   0   7   5    34373.01    33489.35    715.07 o
   1   7   5      324.45      437.70    134.80 o
   2   7   5       47.30     -142.84    142.84 o
   3   7   5     2470.80     2604.52    218.18 o
   4   7   5     9363.11     9169.05    367.25 o
   5   7   5    18347.73    16608.25    440.88 o
   6   7   5     1213.46     1220.21    202.31 o
   7   7   5     2136.36     2231.70    285.94 o
   8   7   5     1607.49     1631.10    224.86 o
   9   7   5    12600.60    12744.54    496.73 o
  10   7   5     4743.92     4093.47    417.96 o
  11   7   5     3879.40     3854.19    508.67 o
  12   7   5     2112.30     1994.75    529.79 o
  13   7   5     2307.86     1287.53    450.80 o
  14   7   5     4211.13     3723.80    608.50 o
  15   7   5     6602.54     5427.60    705.94 o
  16   7   5     3014.69     3323.46    912.08 o
 -17   8   5       21.83      127.76    764.21 o
 -16   8   5    13620.29    12740.13    878.68 o
 -15   8   5    19995.17    20887.44   1043.14 o
 -14   8   5    13863.38    14019.84    826.72 o
 -13   8   5    10567.98     9648.24    585.23 o
 -12   8   5    44261.61    44066.80   2008.96 o
 -11   8   5    20163.33    19446.93    853.21 o
 -10   8   5       39.50      170.73    253.48 o
  -9   8   5     2347.73     2338.33    316.16 o
  -8   8   5    51369.33    49506.11   1615.93 o
  -7   8   5      590.45      719.27    170.37 o
  -6   8   5    22684.65    23049.97    637.19 o
  -5   8   5      279.41      277.32    130.43 o
  -4   8   5      960.32     1055.00    145.83 o
  -3   8   5     1845.33     1545.02    140.13 o
  -2   8   5     2242.54     2602.30    219.86 o
  -1   8   5    14877.16    15358.06    598.42 o
   0   8   5     3766.74     3716.29    202.37 o
   1   8   5   134183.98   134255.39   2626.61 o
   2   8   5   114292.73   112518.54   2252.21 o
   3   8   5    54105.80    55557.22   1233.09 o
   4   8   5     2917.56     2951.97    240.63 o
   5   8   5    37164.98    35750.14    809.58 o
   6   8   5    36639.32    35775.03    862.71 o
   7   8   5     4635.95     4817.78    286.42 o
   8   8   5     4492.46     4871.23    318.57 o
   9   8   5      789.11      669.97    225.14 o
  10   8   5     1178.80     1393.73    379.56 o
  11   8   5      535.50      504.87    347.30 o
  12   8   5    21023.29    21214.37   1031.06 o
  13   8   5       33.16     -184.28    392.40 o
  14   8   5      133.92      487.08    461.17 o
  15   8   5     5562.10     6177.64    741.50 o
 -17   9   5      316.30      138.97    578.02 o
 -16   9   5       38.12      151.96    481.73 o
 -15   9   5      488.06      -29.34    458.63 o
 -14   9   5      438.64     -254.96    420.14 o
 -13   9   5     3101.88     3309.48    564.70 o
 -12   9   5      984.83     1266.84    347.49 o
 -11   9   5    10150.06     9791.06    591.01 o
 -10   9   5     1648.79     1495.37    314.97 o
  -9   9   5    14256.62    14197.70    638.52 o
  -8   9   5    24079.11    23927.37    685.46 o
  -7   9   5    18268.64    18663.03    574.17 o
  -6   9   5     4860.71     4733.56    275.18 o
  -5   9   5     3719.07     3792.08    213.74 o
  -4   9   5     1414.72     1833.84    174.92 o
  -3   9   5      680.45      657.54    122.09 o
  -2   9   5       68.28      -69.31    116.39 o
  -1   9   5      320.30      221.80    121.25 o
   0   9   5     8529.68     8500.64    295.87 o
   1   9   5     2382.90     2492.66    240.93 o
   2   9   5     2879.01     2802.35    204.68 o
   3   9   5     3373.47     3745.37    238.86 o
   4   9   5     2671.12     2393.05    289.06 o
   5   9   5      398.91      532.06    208.31 o
   6   9   5     5524.62     6058.31    614.10 o
   7   9   5    11578.53    11910.16    522.30 o
   8   9   5      352.75      491.24    191.94 o
   9   9   5     1015.95      873.18    300.82 o
  10   9   5      959.63      881.25    272.20 o
  11   9   5     5949.20     6308.17    603.07 o
  12   9   5       37.73     -349.00    349.00 o
  13   9   5       27.87     -150.22    395.85 o
  14   9   5     9224.51     8198.10    967.47 o
  15   9   5      999.90      -34.01    483.93 o
 -17  10   5     3313.83     3431.69    766.93 o
 -16  10   5    18767.37    17682.07   1210.11 o
 -15  10   5     7762.55     6611.74    790.88 o
 -14  10   5        0.86     -273.72    463.31 o
 -13  10   5     3870.13     4113.89    620.57 o
 -12  10   5    23290.76    23761.91   1168.57 o
 -11  10   5    40442.36    37945.56   1224.41 o
 -10  10   5     3181.43     3427.66    442.90 o
  -9  10   5    18441.47    18185.82    728.46 o
  -8  10   5    11375.73    10979.44    446.94 o
  -7  10   5    19845.42    20448.36    712.87 o
  -6  10   5      324.80       82.88    156.15 o
  -5  10   5    34718.76    35954.46    918.70 o
  -4  10   5     3525.96     3470.91    324.31 o
  -3  10   5     4596.62     4754.83    259.15 o
  -2  10   5    50929.27    50253.12    936.24 o
  -1  10   5      728.00      736.49    135.08 o
   0  10   5    10003.71    10614.68    360.54 o
   1  10   5      610.18      458.62    128.57 o
   2  10   5    35801.60    35084.61    827.25 o
   3  10   5     2113.05     2402.09    288.39 o
   4  10   5    16432.68    17004.12    565.41 o
   5  10   5    26351.59    25602.90    670.04 o
   6  10   5      908.16      706.46    188.58 o
   7  10   5        7.68      328.25    195.92 o
   8  10   5       27.71      -71.66    212.00 o
   9  10   5     8622.20     8452.14    695.67 o
  10  10   5     4870.72     4935.83    608.14 o
  11  10   5     4709.75     5947.25    592.45 o
  12  10   5     2360.66     1308.62    450.94 o
  13  10   5      336.11      844.48    457.09 o
  14  10   5     4317.61     2958.35    591.64 o
  15  10   5        6.26      290.88    473.04 o
 -16  11   5     7901.15     7552.69   1098.08 o
 -15  11   5      557.51      784.04    529.21 o
 -14  11   5      122.71      129.64    436.92 o
 -13  11   5       19.97       57.18    398.83 o
 -12  11   5     3880.90     4186.56    593.02 o
 -11  11   5     1735.49     1590.52    427.92 o
 -10  11   5      266.22       32.06    255.41 o
  -9  11   5     1546.00     1050.08    272.40 o
  -8  11   5     1605.93     1754.12    282.43 o
  -7  11   5      177.94     -181.19    181.19 o
  -6  11   5    11483.10    11134.54    473.23 o
  -5  11   5    14677.78    15031.98    444.59 o
  -4  11   5      461.21      456.62    118.04 o
  -3  11   5    14018.15    13376.18    430.10 o
  -2  11   5    11750.20    11271.46    441.45 o
  -1  11   5      824.62      938.37    136.33 o
   0  11   5     8630.77     9074.59    337.39 o
   1  11   5    10355.54    10540.71    550.45 o
   2  11   5        5.67      -40.61    110.05 o
   3  11   5    10129.59    10168.64    387.49 o
   4  11   5       12.72       15.74    142.44 o
   5  11   5     1649.71     1509.14    204.16 o
   6  11   5       15.60      220.38    174.20 o
   7  11   5    41344.30    41196.54    996.65 o
   8  11   5      213.30      -42.26    224.74 o
   9  11   5    19415.10    19088.44    739.94 o
  10  11   5       88.99      277.61    266.10 o
  11  11   5      916.51      801.00    393.73 o
  12  11   5       12.05     -348.13    348.13 o
  13  11   5     3962.15     3581.04    587.59 o
  14  11   5     1640.97     1243.42    519.13 o
  15  11   5     9903.85     9969.73    877.22 o
 -16  12   5    10225.08     9917.52   1218.04 o
 -15  12   5     2951.12     2834.41    832.18 o
 -14  12   5        7.26      202.14    537.75 o
 -13  12   5     9315.44     9905.01    839.82 o
 -12  12   5     5004.39     4968.28   1035.24 o
 -11  12   5    24515.98    25700.20   1168.61 o
 -10  12   5     9556.95     8485.82   1153.51 o
  -9  12   5     2113.60     2368.60    416.57 o
  -8  12   5     6494.99     6131.21    402.58 o
  -7  12   5    52347.46    51958.48   1355.02 o
  -6  12   5    19052.80    18820.18    631.77 o
  -5  12   5    60520.70    61208.59   1370.53 o
  -4  12   5    12930.74    13112.30    682.87 o
  -3  12   5     1997.60     2422.07    199.61 o
  -2  12   5     1432.28     1434.95    162.58 o
  -1  12   5     3227.10     3296.00    218.57 o
   0  12   5    22947.04    23691.20    606.40 o
   1  12   5    33271.03    33453.35   1170.39 o
   2  12   5      655.39      344.50    240.77 o
   3  12   5    17068.88    17539.61    517.88 o
   4  12   5      592.73      447.00    155.17 o
   5  12   5      175.47       90.77    211.64 o
   6  12   5       32.15      177.23    227.64 o
   7  12   5     8591.41     8045.74    460.25 o
   8  12   5    11708.75    12709.56    794.93 o
   9  12   5      183.86      384.52    274.40 o
  10  12   5    25009.89    25725.86    908.82 o
  11  12   5        7.20     -341.20    341.20 o
  12  12   5        4.30     -348.34    379.91 o
  13  12   5     3979.24     4391.46    622.13 o
  14  12   5     5804.56     6479.11    748.11 o
 -16  13   5     1547.61     2298.09    853.72 o
 -15  13   5     1610.33     1609.85    985.92 o
 -14  13   5       14.66     -472.48    472.48 o
 -13  13   5     3803.19     3316.80    740.69 o
 -12  13   5      201.98      416.77    513.54 o
 -11  13   5     8964.18     8228.47   1538.08 o
 -10  13   5        3.01     -298.04    298.04 o
  -9  13   5    10775.08    11082.74   1309.65 o
  -8  13   5     8897.91    10104.15    634.03 o
  -7  13   5      739.58      825.33    209.21 o
  -6  13   5    14736.82    14413.50    542.93 o
  -5  13   5    20352.04    20261.58    588.77 o
  -4  13   5       62.68       98.62    163.74 o
  -3  13   5     3967.70     4070.78    272.20 o
  -2  13   5    16651.94    17705.00    445.89 o
  -1  13   5      187.73      264.17    120.58 o
   0  13   5    14518.40    13561.36   1170.85 o
   1  13   5    13774.97    14316.05    692.81 o
   2  13   5      753.81     1583.37    298.81 o
   3  13   5    17190.60    16705.47    547.69 o
   4  13   5     1125.93     1075.50    168.94 o
   5  13   5      500.65      356.78    160.66 o
   6  13   5     1805.74     1810.64    273.94 o
   7  13   5    21251.48    19636.05    777.62 o
   8  13   5    11598.28    11963.88    578.75 o
   9  13   5     4557.09     5087.36    606.80 o
  10  13   5     8298.30     8570.81    550.47 o
  11  13   5    19311.98    19152.65    995.31 o
  12  13   5     1737.38     2273.49    517.21 o
  13  13   5      117.73      156.31    452.78 o
  14  13   5     8628.35     9202.71    834.65 o
 -15  14   5     3925.29     3631.86    865.86 o
 -14  14   5     1419.53      754.97    630.02 o
 -13  14   5     3118.86     3665.29    592.28 o
 -12  14   5      376.34     -244.62    515.80 o
 -11  14   5    13832.00    12317.85   1037.63 o
 -10  14   5    10506.80    11392.87    978.25 o
  -9  14   5      314.88      323.57    416.23 o
  -8  14   5     3216.81     4418.22    604.55 o
  -7  14   5    24326.64    23336.93   1189.39 o
  -6  14   5    10494.28     8968.14    981.13 o
  -5  14   5    11337.31    11594.78    426.81 o
  -4  14   5     1132.14     1226.40    174.35 o
  -3  14   5      122.25      204.94    125.89 o
  -2  14   5     8739.07     9175.95    690.69 o
  -1  14   5    82277.06    83527.67   1573.83 o
   0  14   5     1371.29     1129.37    240.00 o
   1  14   5     1955.66     1797.15    425.73 o
   2  14   5     5321.90     5265.70    385.16 o
   3  14   5    24675.94    24186.19   1170.96 o
   4  14   5     1940.58     1858.42    189.86 o
   5  14   5     1047.57     1153.10    191.26 o
   6  14   5     7345.94     7448.13    436.34 o
   7  14   5     8513.69     8144.37    470.43 o
   8  14   5      540.78      317.01    264.31 o
   9  14   5       57.67     -265.09    268.31 o
  10  14   5     4541.66     4253.90    564.75 o
  11  14   5     1150.51      857.47    444.52 o
  12  14   5     8006.77     7300.99    710.10 o
  13  14   5    10244.95    10354.19    983.55 o
 -15  15   5      844.91     1223.21    723.70 o
 -14  15   5     9690.73     7103.74   1000.94 o
 -13  15   5     1116.64     1698.67    505.53 o
 -12  15   5     1350.41     1290.60    578.34 o
 -11  15   5      408.58      223.03    441.80 o
 -10  15   5     3359.25     3099.03    933.68 o
  -9  15   5     7811.27     8802.85    835.86 o
  -8  15   5      522.31      318.54    410.14 o
  -7  15   5      661.63      161.00    352.47 o
  -6  15   5     4307.43     3108.92    491.29 o
  -5  15   5     5802.71     4622.16    508.66 o
  -4  15   5     1427.09     1205.43    243.61 o
  -3  15   5     4796.39     4557.50    430.17 o
  -2  15   5        2.87     -127.90    127.90 o
  -1  15   5      393.04      211.60    115.68 o
   0  15   5      333.63      328.93    311.83 o
   1  15   5     2569.29     2692.99    294.77 o
   2  15   5     1353.24     1192.21    254.12 o
   3  15   5     1879.74     2232.91    313.30 o
   4  15   5     1379.41     1388.69    327.30 o
   5  15   5     7639.81     6783.80    396.16 o
   6  15   5      237.00       23.45    220.45 o
   7  15   5       70.26      -76.03    225.94 o
   8  15   5     2929.54     2952.54    368.39 o
   9  15   5     2793.30     2383.64    373.42 o
  10  15   5     3259.48     3460.75    615.16 o
  11  15   5      551.88     -434.95    434.95 o
  12  15   5     3171.91     3147.95    724.40 o
  13  15   5      871.60      863.88    577.50 o
 -14  16   5     2577.94     1873.02    976.34 o
 -13  16   5    19718.07    22173.37   1211.53 o
 -12  16   5     1304.46     1237.50    485.15 o
 -11  16   5     1650.43     2293.38    558.86 o
 -10  16   5     6386.92     7173.32    676.18 o
  -9  16   5    13919.04    13990.43   1446.53 o
  -8  16   5     5489.22     5061.05    654.70 o
  -7  16   5     8155.64     7889.69    723.84 o
  -6  16   5      134.10       62.67    352.77 o
  -5  16   5    10497.19     9313.14    697.30 o
  -4  16   5      259.06     -174.12    268.63 o
  -3  16   5    45489.08    43910.86   2115.64 o
  -2  16   5      121.75      340.90    254.73 o
  -1  16   5     7240.35     7701.13    569.45 o
   0  16   5     7925.06     9467.88    669.37 o
   1  16   5     7278.18     7502.64    612.62 o
   2  16   5     9909.74     8544.91    647.14 o
   3  16   5    19845.08    21471.99   1041.58 o
   4  16   5     3165.02     1902.46    487.73 o
   5  16   5    17011.97    16516.29    705.02 o
   6  16   5    15067.83    14321.20    685.43 o
   7  16   5      378.18      246.87    322.52 o
   8  16   5     1423.15     1221.63    357.84 o
   9  16   5     9156.94     9527.64    662.83 o
  10  16   5     6114.27     6132.79    977.70 o
  11  16   5     5154.89     4145.70    690.09 o
  12  16   5      738.53      733.42    573.95 o
 -14  17   5    16214.45    15145.28   1345.75 o
 -13  17   5      124.44      253.22    463.92 o
 -12  17   5     3113.63     2600.21    576.02 o
 -11  17   5       23.99     -335.84    494.67 o
 -10  17   5    21805.85    22686.37   1130.02 o
  -9  17   5     1305.83     1356.27    449.88 o
  -8  17   5    28596.71    28476.92   1212.33 o
  -7  17   5     1387.96     1105.84    461.96 o
  -6  17   5      675.53      609.01    386.32 o
  -5  17   5     1676.99     1459.67    449.58 o
  -4  17   5      827.18      305.58    323.53 o
  -3  17   5     2425.22     1911.10    333.50 o
  -2  17   5     8366.79     8529.42    465.48 o
  -1  17   5     1521.29     1506.83    267.66 o
   0  17   5    10429.52    10034.10    706.94 o
   1  17   5    10191.15     9974.92    708.83 o
   2  17   5      307.60      504.68    347.26 o
   3  17   5     8315.48     9881.66    737.07 o
   4  17   5     2849.70     2943.31    517.07 o
   5  17   5     1228.81      847.90    279.34 o
   6  17   5    13129.59    13192.72    668.27 o
   7  17   5      836.63      864.90    335.67 o
   8  17   5     2647.16     2262.31    585.69 o
   9  17   5      459.28     1065.32    381.55 o
  10  17   5     2924.01     2039.58    452.78 o
  11  17   5     4273.40     3247.15    650.41 o
  12  17   5       59.08      160.39    543.93 o
 -13  18   5    23812.25    24478.80   1362.65 o
 -12  18   5     2217.58     1975.05    563.07 o
 -11  18   5     1131.69       28.11    436.92 o
 -10  18   5     4218.28     4820.48    632.76 o
  -9  18   5    48870.98    53677.89   4839.50 o
  -8  18   5        0.11       42.34    377.17 o
  -7  18   5     4105.45     4950.60    551.40 o
  -6  18   5    10492.85     9527.25    668.77 o
  -5  18   5     8139.92     8960.67    948.66 o
  -4  18   5    11347.85    10806.81    659.37 o
  -3  18   5      796.20     1249.41    630.24 o
  -2  18   5      180.16      -17.31    315.18 o
  -1  18   5     1079.37      591.91    460.83 o
   0  18   5    11539.71    12285.52    949.99 o
   1  18   5       11.17      107.14    344.99 o
   2  18   5    10488.50    10570.86    767.80 o
   3  18   5    10005.58    10058.39    762.85 o
   4  18   5      467.24      258.93    485.08 o
   5  18   5      544.04      618.51    429.12 o
   6  18   5    39963.44    37983.40   1231.58 o
   7  18   5     3932.97     4009.29    461.67 o
   8  18   5    29389.37    29427.21   1185.35 o
   9  18   5     1074.86      874.41    384.58 o
  10  18   5      742.46     1065.73    432.23 o
  11  18   5      811.94      514.15    514.76 o
 -12  19   5      685.44     1149.09    538.61 o
 -11  19   5      265.30      170.41    476.96 o
 -10  19   5    11395.31    10680.94    854.67 o
  -9  19   5     1506.73     1138.01    501.65 o
  -8  19   5    10484.24    10803.68    794.01 o
  -7  19   5      303.25      -74.29    356.73 o
  -6  19   5      314.14      270.49    358.77 o
  -5  19   5      570.44      450.44    334.59 o
  -4  19   5    13613.07    14179.83    768.48 o
  -3  19   5     2960.65     2382.48    382.11 o
  -2  19   5    12714.79    13168.92    762.65 o
  -1  19   5       78.05     -176.60    215.66 o
   0  19   5     6830.95     6828.53   1057.34 o
   1  19   5        0.17     -283.75    413.64 o
   2  19   5      537.05      164.37    357.15 o
   3  19   5      519.23      412.77    406.73 o
   4  19   5     5861.93     6203.23    655.80 o
   5  19   5    11343.58    10919.23    916.48 o
   6  19   5       82.77     -103.88    390.64 o
   7  19   5      101.63     -265.81    322.31 o
   8  19   5     4959.16     5169.55    647.89 o
   9  19   5     1781.38     2042.24    642.28 o
  10  19   5     5076.00     4538.45    852.04 o
  11  19   5     1041.02     1281.65   1140.74 o
 -11  20   5     3614.03     3051.76    632.23 o
 -10  20   5      222.64      413.97    660.02 o
  -9  20   5    10894.21    10624.08    901.94 o
  -8  20   5      175.31       50.93    412.63 o
  -7  20   5     4944.88     5634.17    616.23 o
  -6  20   5     3517.57     3185.01    510.20 o
  -5  20   5     1507.46     1706.76    466.24 o
  -4  20   5    15438.32    15258.25    822.26 o
  -3  20   5     3041.93     3014.31    422.61 o
  -2  20   5     1163.18     1371.10    334.64 o
  -1  20   5    15535.57    15650.89    879.46 o
   0  20   5     5149.58     4029.41    886.23 o
   1  20   5     6190.51     6013.77    929.84 o
   2  20   5    17974.47    18299.75   1238.17 o
   3  20   5     7528.94     7752.64    785.26 o
   4  20   5     1468.33     1123.41    819.07 o
   5  20   5     4322.63     4734.77    658.61 o
   6  20   5    14482.14    13862.87   1051.67 o
   7  20   5     7046.07     9092.19    872.94 o
   8  20   5      243.84      383.64    882.27 o
   9  20   5     1597.82     1353.87    447.62 o
  10  20   5      858.98      718.06    454.97 o
 -10  21   5      570.32     1362.90    526.30 o
  -9  21   5     1117.24     1379.76    535.94 o
  -8  21   5     2046.09     1600.10    699.71 o
  -7  21   5       67.87       77.60    500.23 o
  -6  21   5      880.46      468.32    404.90 o
  -5  21   5       64.35     -128.70    382.58 o
  -4  21   5     1470.34      945.10    387.69 o
  -3  21   5      168.92      560.78    525.32 o
  -2  21   5      689.38      244.39    306.97 o
  -1  21   5      992.71      929.76    675.33 o
   0  21   5      807.10     1920.47    615.40 o
   1  21   5     9447.95     9947.82    964.40 o
   2  21   5     7489.97     8604.22    917.69 o
   3  21   5     2299.17     2197.60    645.36 o
   4  21   5    11068.48    10022.43    905.53 o
   5  21   5      310.46      271.34    441.40 o
   6  21   5       15.89      493.91    506.51 o
   7  21   5    18430.96    19988.16   2376.11 o
   8  21   5     9908.36    10179.77    967.01 o
   9  21   5     4001.55     4636.36    969.21 o
  -9  22   5    12808.49    13142.38    954.93 o
  -8  22   5        8.43      133.26    448.76 o
  -7  22   5        0.15     -412.87    412.87 o
  -6  22   5     2064.71     2420.46    512.29 o
  -5  22   5    13671.69    13265.00    879.86 o
  -4  22   5     3260.26     4272.80    541.39 o
  -3  22   5      117.18      587.32    359.64 o
  -2  22   5     5457.78     6462.26    552.98 o
  -1  22   5      402.84      235.21    408.33 o
   0  22   5     5735.72     6080.39    816.43 o
   1  22   5     2124.62     1413.91    921.70 o
   2  22   5     8869.76     8878.97    957.47 o
   3  22   5     2481.76     1016.66    574.46 o
   4  22   5     2422.12     1335.37    621.53 o
   5  22   5      909.33      679.92    490.89 o
   6  22   5     7149.26     7619.35   1101.39 o
   7  22   5     1629.52     2051.44    619.55 o
   8  22   5     1139.02     1320.95    625.72 o
  -8  23   5      648.80     1008.32    516.31 o
  -7  23   5     2286.20     2302.02    554.95 o
  -6  23   5       33.49      -64.21    409.17 o
  -5  23   5     1910.67     2558.76    512.72 o
  -4  23   5      448.37      592.59    797.63 o
  -3  23   5    20181.96    21040.76   1010.43 o
  -2  23   5       89.34      447.53    522.71 o
  -1  23   5     2051.93     1250.25    497.38 o
   0  23   5     1895.98     1391.20    640.35 o
   1  23   5    12072.94    11649.39   1084.14 o
   2  23   5     5309.71     5165.92    825.26 o
   3  23   5    15122.19    12138.19   2380.21 o
   4  23   5     1000.24      950.99    623.94 o
   5  23   5      262.39      621.03    616.60 o
   6  23   5     5038.62     4737.06    939.85 o
  -6  24   5     3233.44     3536.32    711.27 o
  -5  24   5     4947.78     4487.23    816.79 o
  -4  24   5     2227.00     1534.65    487.76 o
  -3  24   5      954.95     1410.71    655.26 o
  -2  24   5      616.67     1163.24    634.24 o
  -1  24   5     5400.20     4912.08    834.88 o
   0  24   5      200.92      698.22    479.55 o
   1  24   5     2689.06     2928.93    735.28 o
   2  24   5      117.04     -143.10    539.61 o
   3  24   5     2557.54     3162.86    773.11 o
   4  24   5     3428.60     4499.33    868.71 o
   5  24   5     1370.97     1906.07    922.66 o
  -4  25   5      125.93     -502.40    715.60 o
  -3  25   5    15685.07    16732.09   1309.62 o
  -2  25   5      303.60     -388.23    559.39 o
  -1  25   5    13385.34    15267.23   2438.21 o
   0  25   5        2.54      258.81    474.38 o
   1  25   5     3554.84     3080.57    803.30 o
   2  25   5      168.70     -488.94    565.41 o
 -18   0   6        4.18      755.32    716.30 o
 -17   0   6     4095.09     5386.73    982.88 o
 -16   0   6     5888.64     4360.96   1353.07 o
 -15   0   6    29050.20    30777.68   1761.14 o
 -14   0   6       14.11     -478.34    478.34 o
 -13   0   6    42165.21    41146.01   1961.69 o
 -12   0   6      616.49      764.83    471.77 o
 -11   0   6    18184.65    16598.26   1086.95 o
 -10   0   6    57662.72    55519.23   3084.31 o
  -9   0   6   164795.42   163599.05   5283.05 o
  -8   0   6    81128.52    83009.38   3400.16 o
  -7   0   6   120876.87   131172.25   3392.91 o
  -6   0   6   339788.34   346907.25   8483.66 o
  -5   0   6     3199.22     3147.26    415.28 o
  -4   0   6   278455.53   273299.66   8190.59 o
  -3   0   6    94411.58    88892.47   3795.11 o
  -2   0   6   183801.27   183091.81   6397.77 o
  -1   0   6    22202.45    20646.74    657.48 o
   0   0   6    48939.97    45451.76   1319.70 o
   1   0   6      117.37      135.46    184.71 o
   2   0   6      445.98      346.43    209.52 o
   3   0   6    12419.41    13031.34    737.77 o
   4   0   6    43723.29    44286.20   1668.38 o
   5   0   6    15236.03    14735.26   1157.51 o
   6   0   6    45957.42    45534.11   1800.33 o
   7   0   6      632.52      910.36    384.43 o
   8   0   6     4966.01     4769.97    610.86 o
   9   0   6     1118.15      396.77    427.54 o
  10   0   6     8344.52     7806.96   1840.04 o
  11   0   6    27329.85    25856.08   2464.09 o
  12   0   6       62.47     -282.07    474.78 o
  13   0   6     6239.51     6942.73    791.44 o
  14   0   6     9644.80     8972.89   1075.13 o
  15   0   6    17127.65    17854.71   1225.44 o
  16   0   6     6214.50     5662.23   1179.08 o
 -18   1   6     2240.82     1885.29    576.37 o
 -17   1   6     1173.13      549.82    479.74 o
 -16   1   6     8469.55     9786.78    923.71 o
 -15   1   6      255.27      366.34    384.69 o
 -14   1   6      877.94     1196.54    385.68 o
 -13   1   6     6481.33     7805.66    612.74 o
 -12   1   6     1061.22     1213.37    344.57 o
 -11   1   6     1321.87     1428.16    325.71 o
 -10   1   6       70.29       11.33    223.05 o
  -9   1   6     4022.88     4718.70    474.44 o
  -8   1   6    22330.36    22141.07    669.16 o
  -7   1   6        5.75       61.74    149.27 o
  -6   1   6     4473.43     5201.71    284.51 o
  -5   1   6      529.68      519.17    201.35 o
  -4   1   6    19032.52    21069.40   1016.96 o
  -3   1   6      826.22      711.57    175.85 o
  -2   1   6      137.10      307.93    142.51 o
  -1   1   6     6733.07     7116.20    362.92 o
   0   1   6      237.33      324.91    143.56 o
   1   1   6     4441.63     4139.71    255.61 o
   2   1   6     1483.02     1937.93    208.02 o
   3   1   6     4687.12     4143.01    310.35 o
   4   1   6      250.53       62.89    183.59 o
   5   1   6    11491.60    10963.85    509.22 o
   6   1   6    46944.48    47957.61   1347.79 o
   7   1   6    15744.62    16328.65    553.76 o
   8   1   6     1265.88      928.17    330.20 o
   9   1   6       32.90        9.10    282.40 o
  10   1   6     1356.08      899.90    332.93 o
  11   1   6      970.28      340.78    503.09 o
  12   1   6       77.92      357.46    328.34 o
  13   1   6       34.41       79.04    340.42 o
  14   1   6     1039.52     1345.16    521.16 o
  15   1   6     2535.44     1633.41    531.80 o
  16   1   6       12.90      539.08    472.26 o
 -18   2   6      448.95     -134.62    544.32 o
 -17   2   6     2330.60     2389.27    557.80 o
 -16   2   6     8745.17     9287.72    767.03 o
 -15   2   6    23594.96    24093.21   1242.91 o
 -14   2   6     3948.90     4149.95    525.80 o
 -13   2   6     3220.45     3159.50    457.15 o
 -12   2   6     5361.64     5276.68    507.58 o
 -11   2   6     3843.55     4404.02    650.16 o
 -10   2   6    34769.20    36099.73   1146.07 o
  -9   2   6    20307.83    21090.89    795.50 o
  -8   2   6      773.02      587.71    194.01 o
  -7   2   6    26178.08    29456.84    791.51 o
  -6   2   6   215237.33   225313.34   4353.84 o
  -5   2   6     1447.72     1840.77    297.48 o
  -4   2   6   116399.73   109873.52   2474.44 o
  -3   2   6     3538.25     4737.12    407.91 o
  -2   2   6     9492.39     9381.42    362.43 o
  -1   2   6    10300.35    10391.85    378.92 o
   0   2   6   129117.72   123216.07   2053.59 o
   1   2   6    81300.23    88692.28   1799.57 o
   2   2   6        0.38      -53.18    132.41 o
   3   2   6       48.58      130.50    156.50 o
   4   2   6    52713.71    50295.96   1301.74 o
   5   2   6    10181.18    10658.45    556.36 o
   6   2   6     1575.21     1570.93    321.34 o
   7   2   6     7555.07     8103.96    385.53 o
   8   2   6       26.10      121.28    148.20 o
   9   2   6     2926.06     2966.64    397.73 o
  10   2   6     1181.59     1237.14    553.07 o
  11   2   6     1619.75     1459.51    437.17 o
  12   2   6        1.44      114.26    326.70 o
  13   2   6      316.90      199.43    354.30 o
  14   2   6    13972.15    14361.17    819.66 o
  15   2   6     8452.87     8292.39    832.31 o
  16   2   6     1692.31     2066.51    553.19 o
 -18   3   6      305.04      -96.76    457.46 o
 -17   3   6      126.91      360.30    457.48 o
 -16   3   6     5336.94     6694.86   1425.69 o
 -15   3   6     2237.46     2155.97    486.47 o
 -14   3   6    12692.12    13060.52    787.07 o
 -13   3   6       10.66      148.08    306.35 o
 -12   3   6      366.58      397.82    299.55 o
 -11   3   6     7052.96     7686.98    543.50 o
 -10   3   6     4656.65     4888.63    430.84 o
  -9   3   6        6.51      107.32    247.80 o
  -8   3   6      520.25      642.48    230.28 o
  -7   3   6     5323.27     5792.47    384.71 o
  -6   3   6      972.16     1095.16    223.24 o
  -5   3   6       24.40     -136.43    136.43 o
  -4   3   6      268.04      133.99    131.11 o
  -3   3   6      850.81      871.06    178.60 o
  -2   3   6      113.16      186.79    147.86 o
  -1   3   6     9839.50     9557.28    359.57 o
   0   3   6       18.78      -19.76    128.04 o
   1   3   6    10461.68     9696.94    364.46 o
   2   3   6     2883.71     2515.68    219.06 o
   3   3   6     6509.01     6753.59    377.00 o
   4   3   6     1790.38     1755.81    217.43 o
   5   3   6    18930.35    18068.59    666.74 o
   6   3   6       33.27       83.25    198.64 o
   7   3   6    54266.00    53763.07   1274.81 o
   8   3   6     2455.57     2307.75    258.65 o
   9   3   6     4383.19     4780.66    422.14 o
  10   3   6      818.76      824.81    303.38 o
  11   3   6     8186.38     8601.47    588.27 o
  12   3   6     1537.81      710.84    393.46 o
  13   3   6     7042.21     7014.52    605.01 o
  14   3   6     7336.72     7295.42    730.31 o
  15   3   6     1831.81     1882.42    499.02 o
  16   3   6     1139.26      733.72    510.42 o
 -18   4   6     3196.75     3627.69   1280.28 o
 -17   4   6       47.26      -45.09    435.96 o
 -16   4   6        1.07      284.51    421.94 o
 -15   4   6     1182.10      921.23    428.23 o
 -14   4   6    13517.27    12833.61    781.49 o
 -13   4   6     1030.17     1170.92    362.93 o
 -12   4   6    27611.13    26991.85   1038.07 o
 -11   4   6     3006.04     2755.22    385.49 o
 -10   4   6    12121.93    12998.67   1007.42 o
  -9   4   6     2032.20     2307.51    321.87 o
  -8   4   6    39411.28    40471.02   1176.97 o
  -7   4   6     8786.30     8410.45    691.99 o
  -6   4   6      131.60      291.88    183.75 o
  -5   4   6     3719.81     3915.36    295.82 o
  -4   4   6    72724.36    74249.45   1422.26 o
  -3   4   6    10529.56    10891.34    414.72 o
  -2   4   6    16091.99    17927.41    705.35 o
  -1   4   6     8420.67     8652.16    335.15 o
   0   4   6   171746.75   178050.14   3629.55 o
   1   4   6     4586.88     3880.87    240.34 o
   2   4   6      215.51      326.53    155.66 o
   3   4   6     4409.05     4664.07    250.84 o
   4   4   6    37841.52    37236.58   1032.38 o
   5   4   6    44591.19    42830.97   1109.83 o
   6   4   6     1255.80     1540.21    260.55 o
   7   4   6    89462.43    87298.05   1759.67 o
   8   4   6     7596.92     7899.49    321.32 o
   9   4   6      457.92      421.07    261.59 o
  10   4   6       45.09      605.78    297.72 o
  11   4   6    28863.17    29838.66   1032.79 o
  12   4   6     1562.98     1570.41    384.66 o
  13   4   6      837.01      363.08    436.29 o
  14   4   6     5062.23     5108.81    641.46 o
  15   4   6     4632.48     4739.34    677.20 o
  16   4   6       39.67      130.10    455.49 o
 -18   5   6       23.53      506.88    569.10 o
 -17   5   6      838.58      401.00    530.93 o
 -16   5   6     2696.53     1994.37    516.80 o
 -15   5   6        5.01     -266.38    372.88 o
 -14   5   6       49.15      287.58    352.93 o
 -13   5   6      157.37     -293.47    293.47 o
 -12   5   6     6164.98     6151.15    534.52 o
 -11   5   6     5053.99     5307.98    482.36 o
 -10   5   6     2582.92     2939.45    373.13 o
  -9   5   6      762.18      496.75    238.98 o
  -8   5   6    28059.34    27745.65   1178.29 o
  -7   5   6     9164.81     9762.41    483.70 o
  -6   5   6    22401.57    23110.99    749.22 o
  -5   5   6     1090.08      801.68    206.47 o
  -4   5   6      117.67      102.51    120.91 o
  -3   5   6    40844.92    40048.04    840.32 o
  -2   5   6    11971.45    11512.03    370.09 o
  -1   5   6      321.93      235.15    127.58 o
   0   5   6      548.29      646.52    131.85 o
   1   5   6     7825.49     7534.45    265.19 o
   2   5   6      230.25      319.72    158.41 o
   3   5   6     1183.28     1580.41    187.51 o
   4   5   6      649.37      784.92    155.21 o
   5   5   6    13281.47    12604.11    482.20 o
   6   5   6       80.76       93.91    189.76 o
   7   5   6    59900.50    60061.33   1655.51 o
   8   5   6      206.62        7.81    165.36 o
   9   5   6     1196.62     1100.06    194.30 o
  10   5   6     3674.35     2810.70    421.50 o
  11   5   6     9071.37     8443.27    572.85 o
  12   5   6     4575.07     5599.55    616.67 o
  13   5   6     1777.54     1431.37    475.05 o
  14   5   6    18914.57    20635.46   1095.98 o
  15   5   6       28.27     -444.78    448.13 o
  16   5   6       88.41      870.89    523.70 o
 -17   6   6     1227.86      298.49    550.55 o
 -16   6   6     2733.92     2423.05    627.55 o
 -15   6   6     5337.36     5298.08    706.17 o
 -14   6   6    14751.92    13874.27    818.13 o
 -13   6   6    19075.58    20280.39   1040.49 o
 -12   6   6    12760.09    12278.45    854.94 o
 -11   6   6      515.92      553.78    284.84 o
 -10   6   6    12314.94    12389.18    738.44 o
  -9   6   6   107999.91   110573.48   2653.19 o
  -8   6   6    75491.68    74702.42   1882.76 o
  -7   6   6   101648.19   101374.49   2548.73 o
  -6   6   6      111.28      305.82    185.64 o
  -5   6   6      604.23      473.60    187.38 o
  -4   6   6    23608.16    23956.54    583.85 o
  -3   6   6     5015.22     5917.51    382.55 o
  -2   6   6     4380.09     4855.82    235.33 o
  -1   6   6     3160.38     3020.60    168.30 o
   0   6   6    32490.08    34047.98    829.41 o
   1   6   6   169390.81   174631.28   2845.12 o
   2   6   6    23865.85    25106.16    632.42 o
   3   6   6    55784.39    56680.32   1150.02 o
   4   6   6     8013.36     8303.87    342.50 o
   5   6   6    42224.03    40891.24    936.75 o
   6   6   6     4941.59     5550.20    368.30 o
   7   6   6    42740.88    43137.95   1141.30 o
   8   6   6    20416.97    20271.08    673.70 o
   9   6   6     4107.87     4617.62    393.12 o
  10   6   6     1504.12     1506.19    378.77 o
  11   6   6    54500.90    54899.45   1722.74 o
  12   6   6    14019.12    14188.80    866.78 o
  13   6   6     2646.27     2691.50    538.96 o
  14   6   6      267.67     -422.15    422.15 o
  15   6   6     7164.40     7728.25   1180.23 o
  16   6   6      118.06     -642.26    978.73 o
 -17   7   6      988.89      929.47    582.51 o
 -16   7   6     2589.08     3438.63   1018.14 o
 -15   7   6       13.27      170.45    598.09 o
 -14   7   6       66.32     -159.26    351.92 o
 -13   7   6     3161.19     2702.35    443.52 o
 -12   7   6    15550.94    15897.18    790.47 o
 -11   7   6     1411.55      905.38    443.72 o
 -10   7   6     3043.88     2748.34    372.01 o
  -9   7   6    23867.61    24760.32    873.63 o
  -8   7   6     6812.58     6656.42    432.99 o
  -7   7   6    54708.67    55291.91   1448.55 o
  -6   7   6    28469.85    27254.18   1342.25 o
  -5   7   6     4671.76     4596.24    315.64 o
  -4   7   6      377.94      290.63    131.75 o
  -3   7   6     7272.26     7667.26    330.67 o
  -2   7   6       23.19        3.46    104.97 o
  -1   7   6    20993.45    20372.15    467.86 o
   0   7   6     8940.67     8463.38    290.54 o
   1   7   6     2467.34     2527.40    214.06 o
   2   7   6        8.31       83.33    138.23 o
   3   7   6    39581.84    40968.11    882.34 o
   4   7   6      445.83      454.13    164.48 o
   5   7   6     9591.23     9870.48    390.94 o
   6   7   6     5055.42     5493.55    318.70 o
   7   7   6    20220.45    20296.56    702.10 o
   8   7   6     5122.78     5462.46    349.18 o
   9   7   6    15433.07    15339.80    561.30 o
  10   7   6     6942.23     6684.19    422.55 o
  11   7   6      842.42      466.74    364.28 o
  12   7   6     2239.65     1368.55    431.59 o
  13   7   6    22856.51    21292.23   1197.74 o
  14   7   6      218.96     -182.25    423.35 o
  15   7   6     3730.96     3610.72    663.90 o
 -17   8   6     8153.89     8174.33   1438.06 o
 -16   8   6     2741.09     2748.21    668.54 o
 -15   8   6      334.72      -25.80    443.20 o
 -14   8   6     7088.08     6816.78    619.14 o
 -13   8   6    37996.96    40320.44   1364.77 o
 -12   8   6     3558.34     3503.30    521.35 o
 -11   8   6    24608.34    25438.56    971.65 o
 -10   8   6    19130.70    19427.02    798.76 o
  -9   8   6     9381.10     9758.23    540.21 o
  -8   8   6      780.95      698.87    236.94 o
  -7   8   6    18410.85    18331.73    683.33 o
  -6   8   6       77.13      193.26    155.16 o
  -5   8   6     4374.99     4917.37    260.12 o
  -4   8   6    46407.35    47171.36    958.99 o
  -3   8   6      530.18      387.81    134.46 o
  -2   8   6   127997.52   128529.31   2437.85 o
  -1   8   6     5738.33     5906.79    264.06 o
   0   8   6    39766.91    40955.49    944.72 o
   1   8   6    33409.41    34610.56    833.91 o
   2   8   6    10557.08     9963.95    387.25 o
   3   8   6   100767.05   101114.68   2094.48 o
   4   8   6    11976.51    12507.98    477.43 o
   5   8   6     8190.31     8745.45    429.56 o
   6   8   6    16518.09    15578.49    592.74 o
   7   8   6    48330.50    48321.09   1101.99 o
   8   8   6     5879.02     6144.15    412.55 o
   9   8   6     3131.03     3308.76    342.63 o
  10   8   6     5298.70     5220.24    721.67 o
  11   8   6    19688.27    18918.17    952.47 o
  12   8   6     2088.68     2229.43    576.08 o
  13   8   6     2007.10     1620.12    502.78 o
  14   8   6     1158.95     1257.39    495.80 o
  15   8   6    15137.17    16134.11   1711.27 o
 -17   9   6      110.26      220.05    566.59 o
 -16   9   6      619.26      330.24    516.92 o
 -15   9   6     3536.42     2899.71    637.26 o
 -14   9   6     1089.78      941.30    484.54 o
 -13   9   6     1746.66     1821.94    404.37 o
 -12   9   6     1536.93     1678.80    489.30 o
 -11   9   6     2289.48     2002.49    357.90 o
 -10   9   6     3199.08     2917.23    374.10 o
  -9   9   6      301.24      175.25    239.78 o
  -8   9   6    11125.95    10542.80    666.35 o
  -7   9   6     9570.28     9150.68    388.27 o
  -6   9   6     4596.90     4430.84    315.49 o
  -5   9   6       93.52     -127.05    137.83 o
  -4   9   6     5748.65     5631.32    279.58 o
  -3   9   6    18818.75    18992.45    550.56 o
  -2   9   6     8982.48     9143.62    359.43 o
  -1   9   6    15483.11    14740.93    473.93 o
   0   9   6     7338.87     7874.44    415.12 o
   1   9   6     1068.41     1363.57    172.88 o
   2   9   6     1447.79     1543.61    201.05 o
   3   9   6      536.20      336.78    173.48 o
   4   9   6      846.78      925.57    191.64 o
   5   9   6     7661.09     7975.95    598.90 o
   6   9   6      813.95      564.96    170.53 o
   7   9   6      974.00      738.07    244.52 o
   8   9   6     3294.62     3195.52    344.47 o
   9   9   6      616.38      691.46    260.15 o
  10   9   6     2007.55     1951.67    307.44 o
  11   9   6     1172.08     1190.15    415.38 o
  12   9   6     3971.64     6056.80    837.09 o
  13   9   6     6997.32     7279.07    723.05 o
  14   9   6      455.92      418.22    477.52 o
  15   9   6     2255.90     2494.51    614.57 o
 -17  10   6    16745.57    13956.30   2008.27 o
 -16  10   6      158.12      281.47    519.34 o
 -15  10   6    12970.10    10839.00    941.72 o
 -14  10   6       45.79      726.41    464.31 o
 -13  10   6     3243.65     2896.19    558.59 o
 -12  10   6     4384.39     3611.54    560.59 o
 -11  10   6    20558.29    19989.86    838.30 o
 -10  10   6      986.46     1193.23    304.58 o
  -9  10   6        6.53      365.13    244.41 o
  -8  10   6      613.35      518.31    219.20 o
  -7  10   6        0.14      -46.95    163.53 o
  -6  10   6    27877.94    28458.16    856.65 o
  -5  10   6    17938.39    18564.99    656.14 o
  -4  10   6    53190.28    53057.17   1178.86 o
  -3  10   6     2421.82     2269.88    233.43 o
  -2  10   6     2361.65     2385.09    207.07 o
  -1  10   6    90537.38    91110.73   1992.42 o
   0  10   6    13140.02    12869.19    422.04 o
   1  10   6    45037.36    43930.61   1029.71 o
   2  10   6    26679.09    27116.63    709.22 o
   3  10   6    43498.50    42479.14   1015.87 o
   4  10   6     2332.85     2012.89    229.57 o
   5  10   6     2683.23     2745.15    263.58 o
   6  10   6       25.83       -4.65    165.72 o
   7  10   6    14218.98    13648.54    526.08 o
   8  10   6    12178.47    12960.20    756.04 o
   9  10   6        2.10      -40.78    236.94 o
  10  10   6    12457.10    12328.97    602.42 o
  11  10   6    21075.51    22065.18   1038.85 o
  12  10   6     1369.89      956.83    441.29 o
  13  10   6        8.67      102.02    433.50 o
  14  10   6     6305.55     5926.98    727.33 o
  15  10   6    30320.98    30837.83   1421.32 o
 -16  11   6      561.83     1021.66    741.28 o
 -15  11   6     7058.24     7251.98    839.20 o
 -14  11   6        9.07      -96.94    438.61 o
 -13  11   6     5512.86     6138.03    710.57 o
 -12  11   6       77.20      212.95    373.67 o
 -11  11   6     5428.91     5154.96    592.23 o
 -10  11   6     3149.61     2828.51    368.35 o
  -9  11   6    15443.43    14837.75    659.93 o
  -8  11   6     5739.99     5740.53    339.97 o
  -7  11   6     3204.31     3376.23    272.18 o
  -6  11   6     1764.58     1927.80    247.27 o
  -5  11   6      222.33      285.30    170.88 o
  -4  11   6     1303.61     1102.80    186.41 o
  -3  11   6     3728.68     3889.45    255.06 o
  -2  11   6      316.34      168.07    136.49 o
  -1  11   6      495.69      681.04    148.92 o
   0  11   6     7421.96     6962.58    301.06 o
   1  11   6      226.74      349.70    147.93 o
   2  11   6    43893.59    43531.56   1010.79 o
   3  11   6      629.51      585.98    164.57 o
   4  11   6    10134.59    10315.42    685.32 o
   5  11   6      523.67      434.75    196.81 o
   6  11   6     4089.40     3969.54    294.52 o
   7  11   6      213.36     -145.34    243.31 o
   8  11   6     4561.38     4681.62    395.40 o
   9  11   6     5700.07     5980.05    450.53 o
  10  11   6     5128.37     5669.30    454.42 o
  11  11   6       61.25      384.07    390.40 o
  12  11   6      232.59      -57.39    404.43 o
  13  11   6     2205.30     1415.99    510.63 o
  14  11   6     5949.95     5281.15    812.46 o
 -16  12   6     1307.66      739.85    697.02 o
 -15  12   6    19186.39    19374.32   1519.78 o
 -14  12   6      544.14      856.59    906.36 o
 -13  12   6    10039.61     9105.18   1696.25 o
 -12  12   6      949.34      224.12    387.39 o
 -11  12   6     6977.23     7053.75    657.19 o
 -10  12   6     9000.13     8755.12    673.52 o
  -9  12   6     9801.27     9472.87    686.28 o
  -8  12   6    15041.26    15407.26    635.97 o
  -7  12   6    16237.12    16415.91    623.00 o
  -6  12   6    34649.57    34372.03   1403.83 o
  -5  12   6    38223.02    37409.81   1045.61 o
  -4  12   6     5137.73     4709.39    312.86 o
  -3  12   6     1903.76     1984.31    208.87 o
  -2  12   6    87043.58    88290.99   1825.26 o
  -1  12   6    62836.69    62850.50   1353.67 o
   0  12   6    12106.68    12834.46    454.75 o
   1  12   6     2728.14     2704.35    223.60 o
   2  12   6       29.30      207.23    133.83 o
   3  12   6    24614.27    25192.85    688.71 o
   4  12   6     5767.79     6216.67    334.74 o
   5  12   6     2147.33     2124.59    231.03 o
   6  12   6    43224.57    43361.69   1151.82 o
   7  12   6    22971.15    23107.58    788.37 o
   8  12   6    32074.04    33222.25   1103.94 o
   9  12   6     2444.65     2674.58    355.13 o
  10  12   6      260.51      548.27    295.67 o
  11  12   6    50062.08    51521.10   1691.92 o
  12  12   6    15105.77    15903.21    944.03 o
  13  12   6      701.26      743.16    477.38 o
  14  12   6     8687.82     8933.66    826.78 o
 -15  13   6        4.06      210.62    600.04 o
 -14  13   6      647.80      623.67   1080.82 o
 -13  13   6     9227.97     8331.31    975.14 o
 -12  13   6     1606.02     1100.21    580.43 o
 -11  13   6      109.52      -65.05    428.97 o
 -10  13   6    10198.77     8725.13    852.73 o
  -9  13   6      992.98      884.72    355.79 o
  -8  13   6     6230.04     5634.54    508.64 o
  -7  13   6     4172.87     4438.71    384.23 o
  -6  13   6    16745.47    16957.75    868.78 o
  -5  13   6     2352.68     2362.68    270.47 o
  -4  13   6    17137.96    16516.46    589.19 o
  -3  13   6    12495.52    13022.14    494.72 o
  -2  13   6     1503.41     1268.14    176.99 o
  -1  13   6     8728.79     9229.78    401.19 o
   0  13   6      746.38      439.52    172.31 o
   1  13   6     2391.85     2933.49    227.81 o
   2  13   6      251.77      198.55    134.72 o
   3  13   6      114.87       19.11    142.02 o
   4  13   6    16767.80    15899.28    568.34 o
   5  13   6      269.34      451.35    174.70 o
   6  13   6     7004.56     6749.00    421.88 o
   7  13   6     2431.56     1937.49    305.21 o
   8  13   6    14274.19    15001.97    661.60 o
   9  13   6     2330.08     1882.22    534.28 o
  10  13   6    28491.44    30279.22   1255.95 o
  11  13   6     2364.39     1781.78    464.42 o
  12  13   6      169.23      489.46    447.53 o
  13  13   6     3165.69     2364.18    566.48 o
 -15  14   6    14685.05    15420.62   1396.40 o
 -14  14   6     2617.84     2851.13    745.74 o
 -13  14   6     2553.65     2304.70    657.97 o
 -12  14   6     3463.55     4225.34    757.56 o
 -11  14   6      541.50     -306.37    472.58 o
 -10  14   6     1675.91     1160.88    489.65 o
  -9  14   6      429.43      192.97    429.53 o
  -8  14   6    15805.55    13942.05    959.87 o
  -7  14   6    10881.77    13544.93    888.12 o
  -6  14   6    21983.95    23121.08   1150.03 o
  -5  14   6    42581.24    41488.38   1130.71 o
  -4  14   6       86.58      644.81    210.17 o
  -3  14   6    19218.17    18861.28    617.94 o
  -2  14   6     1424.00     1516.07    179.30 o
  -1  14   6     8220.39     8241.81    335.38 o
   0  14   6    43001.48    43773.58   1005.54 o
   1  14   6    35532.87    36621.84   1017.60 o
   2  14   6     4244.86     4131.95    304.45 o
   3  14   6     1086.98     1324.69    252.12 o
   4  14   6    37709.14    38405.93    894.77 o
   5  14   6     2838.86     2364.23    433.26 o
   6  14   6     2213.11     2838.12    629.35 o
   7  14   6    13037.47    12096.04    580.53 o
   8  14   6      139.84      324.00    266.22 o
   9  14   6      464.43      129.83    295.68 o
  10  14   6     2666.58     2561.94    388.32 o
  11  14   6     5634.48     5551.52    619.22 o
  12  14   6     9097.87     9464.30    784.51 o
  13  14   6     3346.58     4267.24   1268.80 o
 -15  15   6     4753.37     4684.84    932.60 o
 -14  15   6     1838.49      301.81    486.37 o
 -13  15   6     2980.83     4017.89    818.11 o
 -12  15   6        0.37      -50.71    485.22 o
 -11  15   6        2.48     -447.74    458.45 o
 -10  15   6     2667.25     2701.24    714.16 o
  -9  15   6     1062.82      831.94    973.94 o
  -8  15   6     6243.69     7558.48    835.90 o
  -7  15   6       71.80       81.86    368.82 o
  -6  15   6      558.22      535.37    370.27 o
  -5  15   6     5865.34     5709.38    719.43 o
  -4  15   6     1355.14     1627.16    388.23 o
  -3  15   6     6283.05     7275.59    459.96 o
  -2  15   6       76.12      -82.34    136.56 o
  -1  15   6     3509.23     3143.00    225.19 o
   0  15   6     8016.82     8227.68    376.00 o
   1  15   6     5226.08     4845.06    422.01 o
   2  15   6     5074.34     5453.16    627.82 o
   3  15   6      131.94        8.02    169.06 o
   4  15   6     4937.23     5290.36    343.97 o
   5  15   6     2600.14     2266.90    285.62 o
   6  15   6    37279.62    37602.06   1060.68 o
   7  15   6        0.26      320.01    266.57 o
   8  15   6     3493.04     2959.76    375.88 o
   9  15   6     7366.95     8057.25    572.97 o
  10  15   6     4819.87     4050.75    626.50 o
  11  15   6       49.94      872.54    495.84 o
  12  15   6       14.04     -343.60    494.46 o
  13  15   6    11986.37    10192.51   1869.39 o
 -14  16   6     5070.06     5301.92    919.34 o
 -13  16   6       62.63     -308.82    455.70 o
 -12  16   6     9139.56     7239.77    928.96 o
 -11  16   6       53.59     -471.30    471.30 o
 -10  16   6     3525.17     2521.68    639.54 o
  -9  16   6      752.66      991.10    495.65 o
  -8  16   6     7860.19     6168.63    846.45 o
  -7  16   6       20.83     -307.55    351.44 o
  -6  16   6    20431.78    21391.28   2037.99 o
  -5  16   6     3736.70     3288.10    478.53 o
  -4  16   6    27756.44    27708.21   1231.21 o
  -3  16   6      805.52      458.31    293.84 o
  -2  16   6      246.43       99.78    271.61 o
  -1  16   6     2473.95     2188.61    261.19 o
   0  16   6    16970.13    17463.48   1088.87 o
   1  16   6     9753.14     9016.19    923.13 o
   2  16   6     2396.06     2953.82    486.91 o
   3  16   6     2608.21     2007.26    446.74 o
   4  16   6     6702.86     6579.75    430.83 o
   5  16   6     3652.36     3773.75    385.27 o
   6  16   6      201.98     -106.41    263.26 o
   7  16   6    16351.28    16182.78    781.05 o
   8  16   6    11095.73    11378.86    685.69 o
   9  16   6       27.15       13.74    333.69 o
  10  16   6     3168.30     3759.17    526.43 o
  11  16   6     8056.27     7433.28    829.45 o
  12  16   6      434.57      475.86    555.88 o
 -13  17   6      966.29     1425.07    536.73 o
 -12  17   6     6990.24     7942.83    794.29 o
 -11  17   6     3100.07     2607.38    627.45 o
 -10  17   6     2103.50     3321.67    677.95 o
  -9  17   6     3583.18     2797.00   1195.38 o
  -8  17   6     7711.38     8484.55    796.14 o
  -7  17   6      716.17      966.51    435.11 o
  -6  17   6     5953.24     5752.76    629.84 o
  -5  17   6      420.12      903.10    377.04 o
  -4  17   6     6320.01     5582.01    551.66 o
  -3  17   6     8919.55     9385.91    652.75 o
  -2  17   6      122.11      200.59    344.14 o
  -1  17   6    10166.48     8542.53    547.39 o
   0  17   6    21494.06    20689.20   1219.05 o
   1  17   6    12137.91    12488.07   1366.66 o
   2  17   6    17135.80    17177.91    940.87 o
   3  17   6      247.66      -90.18    349.32 o
   4  17   6     1432.11     1097.93    397.47 o
   5  17   6     4691.66     4463.01    404.13 o
   6  17   6    10766.76    10980.23    623.84 o
   7  17   6     2249.46     2325.25    394.07 o
   8  17   6     6278.01     5966.75    554.51 o
   9  17   6    10384.24    10168.86    740.52 o
  10  17   6      138.56      502.16    397.26 o
  11  17   6       35.69      -54.31    481.22 o
 -13  18   6     5187.21     6165.33   1861.24 o
 -12  18   6     1681.57     2079.02    603.91 o
 -11  18   6     2367.78     1916.43    538.19 o
 -10  18   6      444.26      275.17    422.97 o
  -9  18   6     9057.88     9083.41    754.15 o
  -8  18   6    26126.56    25511.34   1807.92 o
  -7  18   6    16590.32    17053.87   1066.62 o
  -6  18   6     4501.31     5131.73    627.19 o
  -5  18   6    11403.41    10959.91   1258.17 o
  -4  18   6    39506.92    41046.42   1654.73 o
  -3  18   6    12734.34    12765.49   2212.46 o
  -2  18   6      487.63      145.85    259.98 o
  -1  18   6      598.48      652.16    270.45 o
   0  18   6      256.33      180.87    344.73 o
   1  18   6    32493.12    28685.64   1248.62 o
   2  18   6       60.31      529.38    375.87 o
   3  18   6    16481.44    15084.38    937.02 o
   4  18   6     2662.68     1610.46    472.02 o
   5  18   6     1455.24      923.84    329.79 o
   6  18   6    11818.28    12240.80    664.41 o
   7  18   6     1135.44      216.92    491.60 o
   8  18   6    35995.33    35856.15   1664.08 o
   9  18   6      838.23      342.77    390.27 o
  10  18   6     4032.90     4026.39    565.70 o
  11  18   6      470.01     -475.05    478.68 o
 -12  19   6     6391.15     6166.08    768.62 o
 -11  19   6     2354.12     2092.07    556.08 o
 -10  19   6     3511.03     3012.90    678.52 o
  -9  19   6    10023.00     9091.41    781.39 o
  -8  19   6      616.22      242.78    373.06 o
  -7  19   6     2272.22     1606.34    453.50 o
  -6  19   6     3685.37     4606.71    538.07 o
  -5  19   6      852.17      645.15    392.24 o
  -4  19   6     4371.09     3991.33   1105.48 o
  -3  19   6     5766.88     5703.63    509.93 o
  -2  19   6      593.44      268.84    287.34 o
  -1  19   6     6428.54     6409.87    428.65 o
   0  19   6     7047.17     6479.21   1236.12 o
   1  19   6     2223.19     2688.25    506.81 o
   2  19   6     1578.98     1789.83    609.85 o
   3  19   6    20865.79    20769.48   1110.48 o
   4  19   6        0.35     -224.70    462.60 o
   5  19   6    12049.36    13131.73    983.05 o
   6  19   6      112.34       14.75    298.62 o
   7  19   6     4285.71     3759.49    484.68 o
   8  19   6      268.84      133.70    356.36 o
   9  19   6     1699.59      933.30    427.75 o
  10  19   6        9.83      -81.17    491.57 o
 -11  20   6     9317.14     8693.83    856.33 o
 -10  20   6    21979.40    23370.35   1235.69 o
  -9  20   6     1490.29     1782.44    534.70 o
  -8  20   6     7008.13     5902.56    660.90 o
  -7  20   6      778.79      964.80    515.50 o
  -6  20   6     3651.57     3843.19    529.90 o
  -5  20   6     3129.85     3810.28    520.02 o
  -4  20   6    34376.41    40584.84   3624.49 o
  -3  20   6     2644.93     2404.77    403.02 o
  -2  20   6    21431.19    20595.37    984.84 o
  -1  20   6      257.32      192.65    244.09 o
   0  20   6    37969.40    36465.90   3117.38 o
   1  20   6     6936.26     6750.36    837.61 o
   2  20   6     3731.73     3652.14    586.41 o
   3  20   6     5538.65     5119.26    656.38 o
   4  20   6       89.86      102.71    393.92 o
   5  20   6     6686.71     8383.57    818.00 o
   6  20   6    12682.56    12160.64   1231.67 o
   7  20   6     3334.44     3098.43    635.20 o
   8  20   6     1453.52     1329.69    570.79 o
   9  20   6     4262.04     4451.28    757.43 o
 -10  21   6     9388.35    10033.77    883.00 o
  -9  21   6     2278.11     1187.99    884.41 o
  -8  21   6      161.28     -274.74    400.95 o
  -7  21   6       17.78      248.27    413.66 o
  -6  21   6        9.61      249.41    392.86 o
  -5  21   6      851.35      722.66    397.01 o
  -4  21   6     2935.39     2665.63    551.02 o
  -3  21   6    10842.13    10717.03    685.42 o
  -2  21   6     1177.41     1064.63    345.42 o
  -1  21   6      814.95      238.21    407.91 o
   0  21   6    11251.66    10151.06    969.49 o
   1  21   6     9179.89     8804.97    938.52 o
   2  21   6     2924.06     2664.83    684.29 o
   3  21   6     8357.99     7361.49    846.75 o
   4  21   6        2.88      460.15    463.11 o
   5  21   6      959.03     1062.26    679.39 o
   6  21   6      172.39      177.49    468.18 o
   7  21   6     4832.37     3154.48    834.80 o
   8  21   6    12979.47    11571.45   1024.35 o
  -9  22   6      563.23      519.87    500.88 o
  -8  22   6     9488.53     9681.25    833.11 o
  -7  22   6      543.96      475.22    532.38 o
  -6  22   6     9940.17    10114.61    786.40 o
  -5  22   6      963.18      484.96    594.21 o
  -4  22   6    21330.27    22532.32   1070.27 o
  -3  22   6     3384.51     3600.77    509.90 o
  -2  22   6     6922.73     7166.95    579.04 o
  -1  22   6      448.94      217.47    504.11 o
   0  22   6     2299.27     1708.14    640.37 o
   1  22   6     7639.21     8803.27   1729.32 o
   2  22   6       12.84      205.16    538.55 o
   3  22   6     2459.21     2613.86   1205.92 o
   4  22   6     4194.21     4981.41    845.37 o
   5  22   6     2989.43     2234.40    587.48 o
   6  22   6      244.49     -432.90    469.41 o
   7  22   6       53.35      274.21    636.70 o
  -8  23   6     3707.80     2680.66    705.95 o
  -7  23   6      959.05      510.48    481.25 o
  -6  23   6      633.39      596.76    481.84 o
  -5  23   6     1397.25     1190.21    473.04 o
  -4  23   6     6570.26     7187.65    840.53 o
  -3  23   6      333.78      274.09    376.78 o
  -2  23   6     4599.27     3251.70    780.11 o
  -1  23   6        4.40     1019.61    577.78 o
   0  23   6     2742.69     2265.72    545.46 o
   1  23   6     1190.86     1558.43    683.39 o
   2  23   6    27549.34    28256.33   1670.34 o
   3  23   6      924.15      536.80    620.86 o
   4  23   6     6137.63     5794.51    936.21 o
   5  23   6     1461.40     1818.10    591.88 o
   6  23   6      153.33       33.93    525.11 o
  -6  24   6      605.51      886.92    509.09 o
  -5  24   6     6117.00     7152.06   2104.66 o
  -4  24   6      143.46     -127.16    586.58 o
  -3  24   6     1032.82     2783.16    751.98 o
  -2  24   6    14590.26    14750.90   2351.93 o
  -1  24   6     1025.51      736.21   1028.58 o
   0  24   6     6124.56     7611.98    765.08 o
   1  24   6      940.58      471.68    584.99 o
   2  24   6    10348.09     9547.96   1570.67 o
   3  24   6      182.71       51.64    608.98 o
   4  24   6    15464.46    15222.18   1336.34 o
  -3  25   6      606.79     2156.52    752.55 o
  -2  25   6    17718.83    21805.12   2082.56 o
  -1  25   6     1024.34      480.53    604.68 o
   0  25   6      864.66      891.22    550.19 o
   1  25   6     1581.06     1070.89    677.03 o
 -18   0   7      625.41     1096.69    744.58 o
 -17   0   7    18837.24    18199.23   1504.65 o
 -16   0   7    26196.65    26063.54   2008.75 o
 -15   0   7     4099.30     3826.33    797.94 o
 -14   0   7    17434.54    17555.70   1293.60 o
 -13   0   7      554.99      844.35    486.32 o
 -12   0   7     1002.48      348.06    412.08 o
 -11   0   7     3703.44     2908.50    566.28 o
 -10   0   7    41713.62    41583.06   2235.94 o
  -9   0   7    75089.96    76889.59   2795.23 o
  -8   0   7    90609.19    89454.23   2977.80 o
  -7   0   7    41350.63    46408.04   1390.95 o
  -6   0   7    14787.27    15761.72    773.72 o
  -5   0   7   238257.63   237908.39   7237.55 o
  -4   0   7   223304.08   219201.69   6670.39 o
  -3   0   7    80620.60    85211.65   2803.93 o
  -2   0   7    18831.27    17188.21    827.86 o
  -1   0   7    83160.09    81451.06   3641.73 o
   0   0   7     5455.78     5420.45    670.06 o
   1   0   7    76488.69    75063.70   2056.27 o
   2   0   7     2017.29     2017.61    348.11 o
   3   0   7      277.72      249.16    273.84 o
   4   0   7    85612.45    82935.13   2818.22 o
   5   0   7    46460.68    47809.50   1846.74 o
   6   0   7    84020.24    78700.95   2784.50 o
   7   0   7       51.24      -66.34    339.82 o
   8   0   7      713.08      350.29    424.18 o
   9   0   7     3876.05     4054.86    796.12 o
  10   0   7    69838.02    68738.91   2744.80 o
  11   0   7    17554.84    16826.97   1246.03 o
  12   0   7    19272.75    19952.05   1388.95 o
  13   0   7      152.99     -502.04    684.00 o
  14   0   7     2652.77     3189.70    687.08 o
  15   0   7     7220.29     7438.15    922.79 o
  16   0   7     7606.71     7392.86   1184.54 o
 -18   1   7     1254.06     1511.12    738.58 o
 -17   1   7        1.24     -220.40    430.08 o
 -16   1   7     1682.86      874.24    450.45 o
 -15   1   7     7929.06     8156.50    698.05 o
 -14   1   7     1033.16      440.56    364.23 o
 -13   1   7      699.37      549.81    340.60 o
 -12   1   7     1060.85     1447.82    358.17 o
 -11   1   7      410.20      741.07    295.41 o
 -10   1   7    18177.16    18931.19    790.05 o
  -9   1   7     1529.65     1021.69    213.83 o
  -8   1   7    16147.75    17050.74    573.36 o
  -7   1   7     1440.11     1023.77    243.39 o
  -6   1   7     4447.70     4546.49    222.29 o
  -5   1   7     4700.55     4420.00    328.57 o
  -4   1   7     2231.10     1933.26    240.46 o
  -3   1   7      201.72      268.65    243.52 o
  -2   1   7     4542.11     4101.59    301.63 o
  -1   1   7     5089.70     5511.52    294.63 o
   0   1   7      258.08       49.62    155.90 o
   1   1   7      594.84      428.85    161.19 o
   2   1   7     2162.30     2532.57    234.56 o
   3   1   7    14319.41    13811.45    553.08 o
   4   1   7     1538.60     1607.47    255.14 o
   5   1   7     1816.20     1835.44    282.35 o
   6   1   7     9394.40    10112.25    535.16 o
   7   1   7      804.45      933.46    286.56 o
   8   1   7     3351.50     3399.50    275.63 o
   9   1   7     6038.90     5615.69    502.72 o
  10   1   7      650.66      834.72    330.66 o
  11   1   7    20591.12    20544.93    962.93 o
  12   1   7     9842.57    10660.54    683.65 o
  13   1   7     5053.31     4690.93    581.34 o
  14   1   7      715.45      362.63    378.71 o
  15   1   7     3833.53     3246.18    586.52 o
  16   1   7      190.68      -58.20    490.29 o
 -18   2   7     1419.36     1698.63    567.12 o
 -17   2   7     5929.21     4017.31    630.81 o
 -16   2   7    24236.42    21702.41   1391.51 o
 -15   2   7     3331.60     3837.74    586.66 o
 -14   2   7    23065.59    23912.07   1057.91 o
 -13   2   7     7953.50     8304.42    634.31 o
 -12   2   7       88.28        4.10    281.11 o
 -11   2   7     3375.76     3406.95    410.56 o
 -10   2   7    25920.23    27652.18    979.45 o
  -9   2   7    34193.88    34358.41   1089.42 o
  -8   2   7    15684.71    15531.85    555.47 o
  -7   2   7    15050.57    15849.87    540.75 o
  -6   2   7    10092.45    10412.48    417.84 o
  -5   2   7    83665.96    84008.58   2911.28 o
  -4   2   7    81011.59    83141.29   1949.78 o
  -3   2   7     1367.05     2231.29    453.32 o
  -2   2   7    30477.47    30786.96    908.23 o
  -1   2   7     9761.75     9070.51    416.73 o
   0   2   7    20240.85    23238.10    590.62 o
   1   2   7    42376.22    40644.19    960.68 o
   2   2   7    64340.48    65552.07   1427.70 o
   3   2   7    16871.07    16473.34    787.63 o
   4   2   7    81755.11    79882.70   1930.31 o
   5   2   7    23576.26    23926.44    808.56 o
   6   2   7     2925.50     2932.77    338.16 o
   7   2   7       12.52      103.55    172.09 o
   8   2   7    10974.00    11274.33    476.07 o
   9   2   7      214.38      243.38    299.20 o
  10   2   7     3754.71     3130.18    454.33 o
  11   2   7        1.65     -111.61    298.36 o
  12   2   7        3.18     -204.56    327.91 o
  13   2   7      287.88       44.80    362.26 o
  14   2   7     2484.96     2364.89    711.04 o
  15   2   7     8998.03     8262.31    739.83 o
  16   2   7       80.72      145.62    514.45 o
 -18   3   7     2254.57     2382.97    613.38 o
 -17   3   7    11472.69    11914.18   1409.36 o
 -16   3   7     3350.37     2588.86    535.77 o
 -15   3   7    16654.38    18758.67    987.52 o
 -14   3   7     1677.15     2124.11    441.50 o
 -13   3   7     2658.00     2749.65    756.43 o
 -12   3   7     1186.50     1317.20    358.38 o
 -11   3   7     7742.21     6854.18    524.26 o
 -10   3   7     7494.44     8349.27    763.67 o
  -9   3   7    12714.24    12519.76   1142.46 o
  -8   3   7     2428.65     2086.52    327.40 o
  -7   3   7      471.13      612.12    224.16 o
  -6   3   7     1761.40     1939.52    264.09 o
  -5   3   7    10481.65    10863.65    386.51 o
  -4   3   7    14461.61    17128.63    603.27 o
  -3   3   7    23740.92    25102.67   1237.58 o
  -2   3   7     4070.07     3524.94    254.34 o
  -1   3   7     5519.68     5840.81    303.50 o
   0   3   7    54570.78    54983.95   1031.52 o
   1   3   7    30117.31    28396.93    734.73 o
   2   3   7    10089.41     9184.16    383.36 o
   3   3   7     4745.08     5106.75    275.96 o
   4   3   7    23283.63    22098.55    743.21 o
   5   3   7     5366.03     5104.89    395.44 o
   6   3   7    67246.21    64241.24   1679.06 o
   7   3   7      876.28      745.30    279.49 o
   8   3   7     7668.29     7322.59    606.39 o
   9   3   7     2583.26     2598.86    374.89 o
  10   3   7     4194.18     5427.10    488.58 o
  11   3   7     5555.37     5495.32    518.58 o
  12   3   7     4264.84     4693.68    534.10 o
  13   3   7     9280.17     7706.77    775.13 o
  14   3   7     1999.40     1267.32    765.16 o
  15   3   7      770.82       57.33    476.04 o
 -18   4   7     2391.66     1956.33    695.34 o
 -17   4   7     3533.51     2791.19    943.63 o
 -16   4   7        9.30      386.03    410.78 o
 -15   4   7     2915.59     3293.22    627.89 o
 -14   4   7     4877.71     4570.85    546.78 o
 -13   4   7    31014.05    33065.17   1214.35 o
 -12   4   7      972.34      642.86    322.71 o
 -11   4   7     6829.79     6583.21    522.55 o
 -10   4   7        0.63     -142.68    237.18 o
  -9   4   7    60994.88    60775.56   1729.57 o
  -8   4   7     7411.81     7859.33    471.52 o
  -7   4   7    53320.04    52047.61   1393.99 o
  -6   4   7      356.15      443.49    204.12 o
  -5   4   7      275.73      351.96    133.13 o
  -4   4   7      488.33      546.15    157.06 o
  -3   4   7       43.93      146.55    141.71 o
  -2   4   7     8651.27     9156.16    399.02 o
  -1   4   7     2636.34     3439.34    255.55 o
   0   4   7     2557.08     2862.89    198.42 o
   1   4   7    42404.58    44950.27   1032.00 o
   2   4   7     6967.14     6488.50    321.30 o
   3   4   7    69138.58    71996.84   1546.22 o
   4   4   7      775.43      747.25    217.23 o
   5   4   7     8768.12     9029.28    667.40 o
   6   4   7    34354.84    34758.33   1065.24 o
   7   4   7       45.84      -44.05    217.16 o
   8   4   7    24355.55    24570.18    842.45 o
   9   4   7     1237.30     1026.79    198.68 o
  10   4   7     1924.69     1950.58    420.08 o
  11   4   7       30.89     -206.86    305.94 o
  12   4   7    33685.76    34985.74   1309.13 o
  13   4   7        2.63      167.16    417.14 o
  14   4   7     7400.75     8633.58    798.13 o
  15   4   7     1089.72      997.49    683.63 o
 -18   5   7      126.30      -12.01    559.96 o
 -17   5   7     9925.56     9899.18   1059.98 o
 -16   5   7        1.90      310.88    426.66 o
 -15   5   7     1910.62     1397.98    451.13 o
 -14   5   7     1043.69      700.36    387.31 o
 -13   5   7        0.30        5.69    321.95 o
 -12   5   7     2006.46     1891.71    387.60 o
 -11   5   7    22605.59    20998.34    874.79 o
 -10   5   7        7.06      221.58    257.16 o
  -9   5   7    24735.48    24742.70    885.17 o
  -8   5   7    19124.04    19561.27    743.55 o
  -7   5   7    14428.67    14652.73    609.81 o
  -6   5   7     1087.32     1186.46    236.43 o
  -5   5   7      219.17       43.04    122.27 o
  -4   5   7     7726.23     7547.34    303.99 o
  -3   5   7    10528.77    10585.09    390.02 o
  -2   5   7     1138.92     1027.92    169.08 o
  -1   5   7    12207.11    12477.23    401.23 o
   0   5   7     9064.57     9038.39    410.43 o
   1   5   7      261.48      169.08    185.91 o
   2   5   7    28476.58    29158.93    701.15 o
   3   5   7     1660.43     1968.29    239.86 o
   4   5   7     3316.06     2860.73    220.04 o
   5   5   7      157.19       59.14    186.15 o
   6   5   7     4692.04     4588.85    402.80 o
   7   5   7     3936.80     3771.21    478.34 o
   8   5   7     7366.08     7021.57    472.08 o
   9   5   7      260.04      100.46    191.41 o
  10   5   7     1089.11     1152.73    398.15 o
  11   5   7        0.38       41.86    298.34 o
  12   5   7     5914.55     6889.33    750.48 o
  13   5   7     4010.03     4423.41    632.61 o
  14   5   7       97.80      -30.69    451.93 o
  15   5   7     3608.77     4573.99    696.52 o
 -17   6   7       59.97      790.44    566.94 o
 -16   6   7     1179.12      721.47    451.78 o
 -15   6   7    19439.94    18763.38   1243.60 o
 -14   6   7     2881.68     2210.75    451.98 o
 -13   6   7    40043.03    43456.73   1441.12 o
 -12   6   7      553.75      313.97    293.57 o
 -11   6   7       15.91       68.48    263.67 o
 -10   6   7     7753.17     6614.35    490.99 o
  -9   6   7    30905.90    30966.06   1021.58 o
  -8   6   7     1067.18      848.44    325.29 o
  -7   6   7   174496.61   172764.77   4184.47 o
  -6   6   7      230.41     -110.79    199.80 o
  -5   6   7      379.90      322.16    185.48 o
  -4   6   7    25980.26    27245.15    653.30 o
  -3   6   7    67186.01    64915.30   1275.13 o
  -2   6   7    35865.47    36462.46    799.71 o
  -1   6   7      386.55      231.33    144.00 o
   0   6   7        0.11     -121.73    122.13 o
   1   6   7     2099.62     2614.87    206.65 o
   2   6   7     6482.49     6196.60    288.40 o
   3   6   7     2444.77     2349.55    214.85 o
   4   6   7     6468.23     6791.88    328.28 o
   5   6   7      397.05      154.84    216.35 o
   6   6   7    37805.45    37628.68   1029.69 o
   7   6   7     8327.78     9221.51    677.28 o
   8   6   7    31432.14    31206.55    972.71 o
   9   6   7     1008.29      840.26    214.60 o
  10   6   7    17836.95    17886.53    775.47 o
  11   6   7    11390.59    11068.14    763.04 o
  12   6   7   104249.52   108081.02   2920.34 o
  13   6   7     6204.38     6073.40    874.31 o
  14   6   7     1070.46      934.22    504.16 o
  15   6   7     3499.19     3893.29    670.86 o
 -17   7   7      820.03      904.35    694.65 o
 -16   7   7      268.96      699.08    540.41 o
 -15   7   7      715.35      756.89    417.48 o
 -14   7   7      292.91     -258.81    333.61 o
 -13   7   7    21044.59    21031.58    953.18 o
 -12   7   7     3241.48     2834.28    425.39 o
 -11   7   7     1274.82     1473.16    345.09 o
 -10   7   7     2414.16     1836.24    334.99 o
  -9   7   7    76980.70    75907.32   2239.26 o
  -8   7   7    15101.49    15265.17    655.00 o
  -7   7   7    44992.96    45707.41   1266.92 o
  -6   7   7     3707.37     3368.89    311.13 o
  -5   7   7    10192.99    10790.97    395.91 o
  -4   7   7    15792.58    16323.15    473.91 o
  -3   7   7     4497.87     4326.00    240.02 o
  -2   7   7    17546.67    17209.46    475.50 o
  -1   7   7       37.41       32.27    120.10 o
   0   7   7      756.55      459.12    114.61 o
   1   7   7     8711.98     8699.41    335.55 o
   2   7   7     4804.08     4875.39    299.28 o
   3   7   7      756.37      564.28    148.44 o
   4   7   7     5040.86     5059.57    282.69 o
   5   7   7      194.71      254.31    170.28 o
   6   7   7     1814.95     1556.86    219.30 o
   7   7   7      138.20      664.23    244.78 o
   8   7   7        4.30     -150.01    217.49 o
   9   7   7    27495.90    28525.34    813.77 o
  10   7   7     1167.54      991.50    400.04 o
  11   7   7      556.49      378.57    384.92 o
  12   7   7      570.23     1397.49    467.99 o
  13   7   7    13903.90    13633.45   1115.20 o
  14   7   7     5712.90     5279.99    712.11 o
  15   7   7        4.14        1.16    454.89 o
 -17   8   7       91.81      270.57    561.48 o
 -16   8   7      343.74      -78.46    484.46 o
 -15   8   7     1192.64      647.96    472.96 o
 -14   8   7     2543.23     2973.96    489.09 o
 -13   8   7     5299.50     5646.69    713.13 o
 -12   8   7    11179.13    10166.29    652.77 o
 -11   8   7     3946.41     3841.48    436.24 o
 -10   8   7      152.06      236.27    247.56 o
  -9   8   7    28356.45    27750.63   1019.59 o
  -8   8   7    17217.45    18510.82    725.88 o
  -7   8   7    11181.79    11692.18    546.63 o
  -6   8   7      551.92      757.92    218.97 o
  -5   8   7      895.77     1130.21    220.00 o
  -4   8   7      520.39      390.33    150.93 o
  -3   8   7    24238.41    23828.72    648.48 o
  -2   8   7     7143.03     6765.42    323.78 o
  -1   8   7    81375.89    82786.59   1346.97 o
   0   8   7     1984.77     2021.79    210.20 o
   1   8   7       95.87       -2.40    129.75 o
   2   8   7    19907.98    19867.13    600.25 o
   3   8   7     1375.41     1064.09    205.30 o
   4   8   7    37205.48    35065.56   1496.04 o
   5   8   7      312.69      128.32    135.30 o
   6   8   7    17554.40    16811.21    617.22 o
   7   8   7    13277.41    13387.31    565.17 o
   8   8   7    11784.58    11565.75    692.32 o
   9   8   7    12074.78    12285.44    745.79 o
  10   8   7     7410.37     7724.24    729.17 o
  11   8   7      857.53      732.72    476.48 o
  12   8   7    18249.76    18590.29   1005.76 o
  13   8   7     1165.90     1451.87    488.31 o
  14   8   7      450.65      519.30    484.25 o
  15   8   7      135.07     -411.04    487.27 o
 -17   9   7       84.99     -271.30    529.64 o
 -16   9   7     1819.14     1768.05    599.65 o
 -15   9   7     2477.32     3699.50    907.00 o
 -14   9   7      216.07       28.86    450.51 o
 -13   9   7     1116.64     1271.37    394.38 o
 -12   9   7      552.82      286.29    327.46 o
 -11   9   7      663.68      809.94    338.71 o
 -10   9   7      146.34       27.62    247.13 o
  -9   9   7     1888.42     1988.80    324.98 o
  -8   9   7    19806.17    20030.91   1098.32 o
  -7   9   7    22744.47    22612.69    783.39 o
  -6   9   7     7980.87     8171.85    621.52 o
  -5   9   7     4194.37     4242.55    360.57 o
  -4   9   7      282.76      304.41    144.79 o
  -3   9   7        1.39      -59.19    127.64 o
  -2   9   7     9929.28     9992.58    334.53 o
  -1   9   7     7218.10     7992.22    323.49 o
   0   9   7    24376.24    23963.59    867.29 o
   1   9   7      266.01      364.65    136.46 o
   2   9   7     2575.25     2957.10    261.43 o
   3   9   7     8809.33     8841.96    396.43 o
   4   9   7     6312.16     6308.31    355.44 o
   5   9   7     1925.07     2182.72    277.02 o
   6   9   7    17386.38    17608.73    552.65 o
   7   9   7     4396.68     4814.81    458.24 o
   8   9   7      733.39      695.52    260.85 o
   9   9   7     1459.31     1731.13    308.75 o
  10   9   7     1672.59     1726.51    436.89 o
  11   9   7     3418.25     3919.18    677.99 o
  12   9   7     5989.15     6225.48    666.84 o
  13   9   7     2856.69     2000.59    532.24 o
  14   9   7     2374.15     1643.96    600.49 o
 -16  10   7    14690.38    15545.59   1146.71 o
 -15  10   7      963.73     1105.59    523.77 o
 -14  10   7       15.15      243.75    439.23 o
 -13  10   7      718.88      769.75    446.88 o
 -12  10   7    10688.50    11045.07   1051.69 o
 -11  10   7     2487.14     2786.73    460.33 o
 -10  10   7     5779.78     5927.22    641.03 o
  -9  10   7      135.59     -138.28    227.49 o
  -8  10   7      123.38      399.75    231.58 o
  -7  10   7     8095.67     7157.91    436.10 o
  -6  10   7       46.56     -154.12    217.37 o
  -5  10   7     7303.46     7166.23    389.67 o
  -4  10   7    16674.14    16890.71    513.87 o
  -3  10   7    25757.00    25564.83    613.05 o
  -2  10   7   124292.34   125784.46   2523.24 o
  -1  10   7      290.53      310.78    141.57 o
   0  10   7      357.82      180.07    147.36 o
   1  10   7    84899.42    82242.21   1739.54 o
   2  10   7   147163.16   148233.33   2965.47 o
   3  10   7    20606.36    21167.31    681.73 o
   4  10   7    79147.32    80215.17   1764.77 o
   5  10   7     6368.52     6273.58    460.18 o
   6  10   7      355.45      320.39    237.48 o
   7  10   7    15430.52    15208.98    629.77 o
   8  10   7     8999.03     9234.19    519.09 o
   9  10   7     4873.93     5150.19    420.67 o
  10  10   7       27.42     -246.24    255.09 o
  11  10   7       58.47      586.92    411.39 o
  12  10   7     5735.09     4907.64    616.06 o
  13  10   7      530.26       -2.11    443.75 o
  14  10   7     3208.14     3190.31    637.04 o
 -16  11   7     5529.39     5808.28   1308.01 o
 -15  11   7      777.28     -112.79    555.18 o
 -14  11   7        0.58     -484.26    484.26 o
 -13  11   7     5449.30     3270.83    593.78 o
 -12  11   7     1345.60      812.43    669.81 o
 -11  11   7       25.72      298.20    512.20 o
 -10  11   7     2344.12     1761.17    338.53 o
  -9  11   7     7527.78     7820.61    498.68 o
  -8  11   7     2151.61     1672.17    346.46 o
  -7  11   7     2706.39     2788.51    264.87 o
  -6  11   7     2914.11     2849.18    288.11 o
  -5  11   7      531.64      507.28    178.07 o
  -4  11   7    11513.49    11837.18    448.39 o
  -3  11   7     1735.61     1647.27    205.47 o
  -2  11   7      106.95       17.15    139.67 o
  -1  11   7      313.13      111.80    139.33 o
   0  11   7     2396.04     2525.98    273.67 o
   1  11   7     5891.52     5852.27    304.41 o
   2  11   7        1.75       67.83    147.48 o
   3  11   7      211.82      399.18    178.72 o
   4  11   7     1911.41     1791.42    236.99 o
   5  11   7     3788.48     4188.85    328.97 o
   6  11   7      429.57      345.17    267.48 o
   7  11   7    10692.85    10195.85    529.93 o
   8  11   7      506.57      462.82    259.01 o
   9  11   7    16637.07    17206.74    721.75 o
  10  11   7     5260.93     5005.09    446.89 o
  11  11   7     3721.24     3310.85    547.82 o
  12  11   7     5484.68     5140.68    853.70 o
  13  11   7    11940.43    11909.57    887.10 o
  14  11   7      890.28     1842.76    549.29 o
 -16  12   7    18966.90    16898.07   1510.44 o
 -15  12   7     7438.08     5694.75    965.62 o
 -14  12   7     2310.66     1348.59    648.01 o
 -13  12   7     1636.19     3619.74    750.32 o
 -12  12   7      334.39      656.21   1096.64 o
 -11  12   7    14759.97    15395.72    917.26 o
 -10  12   7      235.77      227.07    334.98 o
  -9  12   7    66503.60    68056.57   1790.36 o
  -8  12   7     4298.47     4049.83    371.66 o
  -7  12   7       59.19     -108.96    187.99 o
  -6  12   7    12183.76    11901.53    514.04 o
  -5  12   7     5367.80     6414.17    586.93 o
  -4  12   7     7058.88     7205.73    399.40 o
  -3  12   7    12719.35    12770.88    466.58 o
  -2  12   7    64060.42    64377.23   1410.92 o
  -1  12   7    29468.54    30428.77    726.33 o
   0  12   7    28216.05    27928.93    737.30 o
   1  12   7    59678.83    61395.84   1357.87 o
   2  12   7    20823.55    21548.79    625.89 o
   3  12   7     4802.12     5395.65    392.71 o
   4  12   7    31281.13    30970.47    847.71 o
   5  12   7    35503.89    37559.54   1061.50 o
   6  12   7      496.03      -33.01    263.47 o
   7  12   7    12891.03    12090.85    575.39 o
   8  12   7     3408.02     3311.81    458.90 o
   9  12   7     1198.85     1568.10    333.83 o
  10  12   7     7597.70     8480.04    553.16 o
  11  12   7      139.77      419.82    405.40 o
  12  12   7     1639.28     1953.50    507.46 o
  13  12   7      634.05      293.66    467.58 o
 -15  13   7     5564.32     3690.49    890.18 o
 -14  13   7        8.08      502.56    590.86 o
 -13  13   7     1503.02     2338.43    708.45 o
 -12  13   7     2829.80     2434.50    654.70 o
 -11  13   7      351.91      212.35    461.48 o
 -10  13   7    32476.37    32032.46   1625.45 o
  -9  13   7      565.57      854.52    454.40 o
  -8  13   7    29412.64    26644.29   1352.28 o
  -7  13   7     9959.98     9963.47    580.06 o
  -6  13   7      606.87     1017.92    395.88 o
  -5  13   7     2490.23     2376.88    336.09 o
  -4  13   7    19777.72    20982.52    710.20 o
  -3  13   7     1368.60     1169.93    253.31 o
  -2  13   7    10200.12    10284.23    410.52 o
  -1  13   7     3192.13     3113.75    230.60 o
   0  13   7     6233.23     6389.13    403.19 o
   1  13   7      180.54      310.71    160.29 o
   2  13   7    14826.38    14928.23    500.19 o
   3  13   7    24619.44    25188.96    716.81 o
   4  13   7     1098.10     1287.08    214.97 o
   5  13   7     6865.73     6820.62    468.29 o
   6  13   7     1747.33     2148.98    310.00 o
   7  13   7     8435.78     9057.15    518.68 o
   8  13   7     4470.51     4605.55    419.23 o
   9  13   7     5169.77     5473.21    854.65 o
  10  13   7     4129.68     4070.78    469.37 o
  11  13   7    20539.08    20114.91   1027.05 o
  12  13   7     9685.86    10292.02    811.55 o
  13  13   7      901.48     1003.56    508.11 o
 -15  14   7     1537.84     2227.28    795.16 o
 -14  14   7    15201.17    13937.90   1402.44 o
 -13  14   7     2768.35     1902.30   1063.57 o
 -12  14   7     1526.36      774.34   1104.31 o
 -11  14   7     9091.72     8056.31    892.15 o
 -10  14   7       95.75      860.89    498.99 o
  -9  14   7      264.77     1019.69    482.06 o
  -8  14   7     2700.78     2902.03    567.66 o
  -7  14   7     3266.51     2566.21    513.81 o
  -6  14   7    11018.48    11496.75    799.65 o
  -5  14   7     8562.38     9725.29    527.72 o
  -4  14   7        1.45       17.33    187.92 o
  -3  14   7     7358.98     7541.11    359.10 o
  -2  14   7     9235.84     9395.74    472.16 o
  -1  14   7     2641.04     2520.47    259.48 o
   0  14   7     3704.59     3073.74    234.68 o
   1  14   7    23620.81    24668.46    699.85 o
   2  14   7    28308.09    28257.62    753.45 o
   3  14   7    18444.01    19027.87    733.48 o
   4  14   7    27653.80    27916.34    925.17 o
   5  14   7    47094.75    47219.10   1344.08 o
   6  14   7     1988.44     2158.41    316.83 o
   7  14   7      120.89       37.57    253.07 o
   8  14   7     9569.56    10762.79    590.15 o
   9  14   7    11129.92    12846.81   1069.67 o
  10  14   7      733.91      427.68    401.71 o
  11  14   7     8287.96     9305.78    829.90 o
  12  14   7     2682.89     2086.42    549.04 o
  13  14   7        0.86       81.29    548.94 o
 -14  15   7     1957.83     2095.72   1080.82 o
 -13  15   7     1696.27     1658.52    642.73 o
 -12  15   7       73.13      705.67   1152.24 o
 -11  15   7      377.96      384.13    665.27 o
 -10  15   7      990.86      791.43    530.42 o
  -9  15   7     7128.75     7047.08    793.20 o
  -8  15   7     3446.02     3584.91    608.22 o
  -7  15   7      816.11     1357.66    432.72 o
  -6  15   7     3125.84     2758.70    604.88 o
  -5  15   7     1322.57      848.50    380.57 o
  -4  15   7     7601.29     7011.28    593.19 o
  -3  15   7      215.13       87.74    274.75 o
  -2  15   7     1199.84     1639.96    232.63 o
  -1  15   7    16207.90    15866.90    631.69 o
   0  15   7     3765.31     3654.88    421.47 o
   1  15   7      188.26      356.27    181.14 o
   2  15   7       79.33      270.13    153.42 o
   3  15   7     6988.32     7527.11    424.87 o
   4  15   7     1328.22     1471.14    288.12 o
   5  15   7     9506.68    10220.51    505.44 o
   6  15   7     1264.21      955.89    276.26 o
   7  15   7     5455.71     5269.41    430.75 o
   8  15   7     3107.68     3250.02    394.43 o
   9  15   7    17998.91    17665.09   1048.13 o
  10  15   7     2561.94     3037.01    609.67 o
  11  15   7     4463.92     3609.85    949.03 o
  12  15   7     2114.81     1545.16    631.27 o
 -14  16   7     1529.27      945.59    536.06 o
 -13  16   7     9334.82     9022.59   1070.63 o
 -12  16   7      386.63      165.76    524.30 o
 -11  16   7      508.08      873.40    532.51 o
 -10  16   7       39.58      -16.51    441.12 o
  -9  16   7     9693.21     9451.13    893.82 o
  -8  16   7     1116.07     1492.93    504.23 o
  -7  16   7    11379.60    12213.51    885.95 o
  -6  16   7       54.84      298.50    358.69 o
  -5  16   7     2357.32     2912.54    463.87 o
  -4  16   7      129.66     -258.56    308.20 o
  -3  16   7        1.53      285.88    269.54 o
  -2  16   7     3269.54     3701.01    448.08 o
  -1  16   7      401.52      246.06    282.95 o
   0  16   7      957.73      929.72    236.43 o
   1  16   7    34081.48    33034.16   1352.45 o
   2  16   7      451.42      639.88    452.89 o
   3  16   7    22753.99    22201.02    804.87 o
   4  16   7     1193.31     1126.61    270.34 o
   5  16   7     3867.38     2766.35    514.48 o
   6  16   7     4827.50     4449.03    555.94 o
   7  16   7      561.51      748.98    324.41 o
   8  16   7    12536.40    12040.50    728.63 o
   9  16   7     8925.06     9917.19   1002.99 o
  10  16   7     1277.71     1150.32    593.33 o
  11  16   7        1.01      172.46    561.72 o
  12  16   7    12654.15    12692.21   1290.50 o
 -13  17   7      685.78      957.42    537.85 o
 -12  17   7     1887.55     1890.16    667.83 o
 -11  17   7     9376.62     8866.15    970.86 o
 -10  17   7     5323.05     5058.64    774.58 o
  -9  17   7    12477.70    14491.45   1460.43 o
  -8  17   7     1394.92     2006.31    533.05 o
  -7  17   7     3597.53     4223.22   1006.05 o
  -6  17   7       40.29      699.48    395.38 o
  -5  17   7    14737.98    13958.77    883.85 o
  -4  17   7      571.20      942.90    373.15 o
  -3  17   7      222.16      183.14    297.73 o
  -2  17   7     3050.81     3092.41    397.71 o
  -1  17   7    25411.40    24483.05   1069.03 o
   0  17   7    11589.42    11412.20    583.26 o
   1  17   7    35680.03    35245.29   1726.52 o
   2  17   7      123.09      500.76    381.53 o
   3  17   7      808.34      406.01    375.77 o
   4  17   7    13535.56    13366.37    628.29 o
   5  17   7    23348.12    24931.83   1168.89 o
   6  17   7    12301.37    12643.75    690.67 o
   7  17   7    12433.09    13259.79    736.74 o
   8  17   7        7.54       87.28    354.71 o
   9  17   7      147.71     -350.52    350.52 o
  10  17   7     4276.41     3621.44   1439.99 o
  11  17   7      143.44     -313.33    512.86 o
 -13  18   7    10448.80     9675.32   1239.79 o
 -12  18   7     1373.83     1704.19    556.07 o
 -11  18   7     6895.31     7859.32   1610.45 o
 -10  18   7    18413.63    17690.58   1249.62 o
  -9  18   7    37191.77    37609.57   2140.08 o
  -8  18   7     2720.46     2701.47    605.84 o
  -7  18   7    15364.33    16555.23   1956.99 o
  -6  18   7     8707.09     9579.03    800.43 o
  -5  18   7    13423.77    13181.31    865.49 o
  -4  18   7       24.07      194.93    340.83 o
  -3  18   7    18233.70    18127.60    956.15 o
  -2  18   7    12016.49    11156.32    714.21 o
  -1  18   7      188.22       73.60    213.36 o
   0  18   7       19.64     -280.67    386.54 o
   1  18   7     1514.67     1045.97    409.90 o
   2  18   7     3713.02     2964.32    520.35 o
   3  18   7       95.65      -20.10    367.86 o
   4  18   7      291.81      107.15    393.17 o
   5  18   7      597.99      195.75    274.70 o
   6  18   7      708.75      560.10    320.92 o
   7  18   7     4153.63     3620.55    468.27 o
   8  18   7    12836.02    12054.81    750.16 o
   9  18   7        0.02     -359.27    359.27 o
  10  18   7       90.95      304.26    526.91 o
 -12  19   7     1008.21     1780.98    581.41 o
 -11  19   7     2910.96     3731.34   1070.86 o
 -10  19   7     3258.81     3083.00    602.24 o
  -9  19   7     5560.87     4048.19    856.51 o
  -8  19   7      280.27      581.26    495.91 o
  -7  19   7     9961.28    10322.14   1600.39 o
  -6  19   7     1357.28     1008.33    450.85 o
  -5  19   7    17293.11    19241.03   1082.69 o
  -4  19   7     1685.84     1544.41    437.06 o
  -3  19   7      148.67      120.61    747.23 o
  -2  19   7     2760.31     2322.06    416.41 o
  -1  19   7     2137.79     1629.66    332.34 o
   0  19   7      716.78      765.33    433.56 o
   1  19   7    10762.73    11383.84    836.36 o
   2  19   7      143.36     -309.66    352.25 o
   3  19   7       51.57     -206.34    371.99 o
   4  19   7    13982.64    12691.94   1748.80 o
   5  19   7     3868.51     4226.93    630.10 o
   6  19   7     3180.03     3109.85    412.97 o
   7  19   7      335.81      504.76    339.43 o
   8  19   7     7906.24     7668.58    631.57 o
   9  19   7     1327.66      820.75    439.36 o
 -11  20   7      137.15      108.81    572.43 o
 -10  20   7     5856.59     6614.89    743.20 o
  -9  20   7    40716.57    39239.90   3098.49 o
  -8  20   7     2574.41     1448.48    505.65 o
  -7  20   7      148.92      205.23    394.42 o
  -6  20   7    10628.22    11008.84    776.02 o
  -5  20   7     9713.71     8730.90    674.66 o
  -4  20   7     3249.56     3021.09    459.36 o
  -3  20   7     1341.56     1682.76    561.57 o
  -2  20   7      482.83      490.81    319.63 o
  -1  20   7     2838.85     1886.46    477.44 o
   0  20   7      395.41      106.42    500.60 o
   1  20   7      103.82      202.89    400.48 o
   2  20   7      460.48       83.74    415.59 o
   3  20   7     3304.27     2841.79    591.44 o
   4  20   7     4433.63     4442.71    658.43 o
   5  20   7      773.99     1145.65    526.51 o
   6  20   7      215.27      122.59    485.58 o
   7  20   7      979.60      849.29    525.01 o
   8  20   7      207.37      418.99    523.42 o
   9  20   7     7682.09     8198.35    923.62 o
 -10  21   7     3190.62     3108.30    641.48 o
  -9  21   7     3446.60     2853.87    622.52 o
  -8  21   7      721.45      753.46    450.49 o
  -7  21   7     4368.24     3991.59    750.60 o
  -6  21   7      534.78       99.08    395.48 o
  -5  21   7     1580.65      852.14    409.19 o
  -4  21   7        9.40     -330.97    330.97 o
  -3  21   7      569.74     -123.99    314.77 o
  -2  21   7        0.54     -259.98    387.32 o
  -1  21   7      468.91      420.04    705.44 o
   0  21   7      177.74      200.49    431.29 o
   1  21   7     1871.52     2093.76    642.91 o
   2  21   7     2005.54     2040.83    547.57 o
   3  21   7      420.87      525.62    472.34 o
   4  21   7     1618.34     1315.60    540.79 o
   5  21   7      743.66      518.71    486.73 o
   6  21   7      943.01      986.88    544.92 o
   7  21   7      389.76     -434.53    475.80 o
   8  21   7     1932.16     1919.12   1232.76 o
  -9  22   7       12.25      157.90    479.20 o
  -8  22   7       37.60      -51.50    450.66 o
  -7  22   7     4303.00     5215.69    663.84 o
  -6  22   7     2463.55     2083.91    509.92 o
  -5  22   7    10541.87    10348.61    762.19 o
  -4  22   7     1158.38     1063.17    453.94 o
  -3  22   7     1226.46      773.56    392.05 o
  -2  22   7     1611.42     1647.75    657.83 o
  -1  22   7    14467.80    14515.16   1594.16 o
   0  22   7      399.67      694.88    465.13 o
   1  22   7     2493.20     2543.41    714.93 o
   2  22   7     4842.17     3576.23    761.06 o
   3  22   7      446.97     1001.40    537.60 o
   4  22   7      508.94      221.89    519.12 o
   5  22   7     2486.18     2221.63    601.17 o
   6  22   7     3493.31     5109.63    788.28 o
  -7  23   7      149.33      125.84    483.72 o
  -6  23   7     6142.12     8086.03   1339.80 o
  -5  23   7      934.35     1235.08    474.21 o
  -4  23   7      405.81     -125.10    399.56 o
  -3  23   7     7990.42     9113.09   2333.24 o
  -2  23   7       10.54      397.08    596.33 o
  -1  23   7     2044.38     1103.32    629.50 o
   0  23   7      378.26      279.69    447.96 o
   1  23   7     6057.62     6741.83    971.54 o
   2  23   7        5.55     -478.19    629.32 o
   3  23   7      809.19     1231.87    666.31 o
   4  23   7        4.58      392.51    664.40 o
   5  23   7     1644.65     1195.68    599.49 o
  -5  24   7      132.26     -245.40    453.10 o
  -4  24   7      422.20     -224.64    789.41 o
  -3  24   7      389.46      339.78   1248.58 o
  -2  24   7      700.93      572.85    636.99 o
  -1  24   7     6582.66     8214.33   1858.25 o
   0  24   7     6212.17     5502.67    726.97 o
   1  24   7     7380.45     8689.37   1054.59 o
   2  24   7     1196.44     1699.39    728.22 o
   3  24   7     3632.09     2921.24    870.41 o
 -18   0   8     2847.49     2746.78    871.79 o
 -17   0   8     6677.38     7536.26   1634.90 o
 -16   0   8    24093.29    21240.42   1550.06 o
 -15   0   8    31159.24    34522.69   1902.34 o
 -14   0   8     2553.16     2412.02   1221.74 o
 -13   0   8       56.78     -388.76    388.76 o
 -12   0   8    11299.63    11763.34   1447.49 o
 -11   0   8    34072.58    38189.20   1775.30 o
 -10   0   8     6391.27     6609.31    860.35 o
  -9   0   8    76809.36    79134.63   2232.64 o
  -8   0   8     2601.60     3053.78    292.42 o
  -7   0   8    11688.56    11560.48    748.39 o
  -6   0   8    37740.24    38745.11   1569.97 o
  -5   0   8   119126.06   118998.66   3863.73 o
  -4   0   8    77389.41    70717.55   4210.18 o
  -3   0   8    27203.74    26900.73   1160.44 o
  -2   0   8     1734.85     1675.93    621.17 o
  -1   0   8     4096.83     3513.39    409.50 o
   0   0   8     4887.20     4240.11    442.17 o
   1   0   8      733.23      893.59    309.63 o
   2   0   8    59135.45    60938.36   1767.87 o
   3   0   8    87188.58    84832.69   3462.95 o
   4   0   8     4544.89     5360.74    552.90 o
   5   0   8   114403.21   112955.30   5549.83 o
   6   0   8    17220.89    15658.67   1002.22 o
   7   0   8      215.65      555.51    367.71 o
   8   0   8      311.89      386.41    530.11 o
   9   0   8   100510.27   101056.97   4347.26 o
  10   0   8     1610.87     2188.95    619.71 o
  11   0   8     6987.33     7295.29    922.71 o
  12   0   8      301.12      271.75    560.30 o
  13   0   8    27632.72    26962.95   1452.56 o
  14   0   8     6438.53     5630.88    853.62 o
  15   0   8     2914.04     2722.94    903.72 o
 -18   1   8     2867.95     3386.26    818.00 o
 -17   1   8      710.21      647.98    533.39 o
 -16   1   8       12.68      412.90    419.91 o
 -15   1   8     3866.87     4014.98    632.73 o
 -14   1   8     6083.62     6324.91    619.46 o
 -13   1   8      432.04      512.73    351.41 o
 -12   1   8     1982.11     1346.22    359.59 o
 -11   1   8     1436.24     2119.27    493.89 o
 -10   1   8     1945.91     1812.31    303.15 o
  -9   1   8    22585.48    22844.31    712.58 o
  -8   1   8     1621.29     1915.57    226.46 o
  -7   1   8      664.29      732.52    166.98 o
  -6   1   8     4653.38     4501.37    352.15 o
  -5   1   8     4526.23     4804.86    351.11 o
  -4   1   8      931.05     1149.74    228.69 o
  -3   1   8     1372.25     1655.45    241.19 o
  -2   1   8      814.09     1087.52    323.49 o
  -1   1   8     8679.28     7835.57    400.92 o
   0   1   8    12354.14    12197.01    504.82 o
   1   1   8     4263.18     4852.91    301.88 o
   2   1   8    11304.78    11931.09    461.24 o
   3   1   8     4916.50     4970.80    357.10 o
   4   1   8     5862.31     5597.15    394.64 o
   5   1   8    17486.23    16955.00    849.55 o
   6   1   8    14386.73    13915.46    890.36 o
   7   1   8     7372.81     7484.02    509.67 o
   8   1   8    17242.40    17322.02    780.90 o
   9   1   8     2271.64     2567.85    410.41 o
  10   1   8      607.03      793.87    358.26 o
  11   1   8     2284.24     2614.97    463.64 o
  12   1   8       13.01     -168.29    354.32 o
  13   1   8      243.62      483.32    389.55 o
  14   1   8      368.24      749.64    432.72 o
  15   1   8      291.65      308.64    470.15 o
 -18   2   8      533.94      696.23    507.93 o
 -17   2   8       19.60     -399.42    399.42 o
 -16   2   8    21221.23    21743.60   1108.34 o
 -15   2   8    12170.47    13359.31    847.96 o
 -14   2   8      166.87      509.79    360.60 o
 -13   2   8     1321.64     1093.81    362.53 o
 -12   2   8    28430.36    27661.96   1061.28 o
 -11   2   8    18557.82    19085.50    835.82 o
 -10   2   8       76.48       58.65    239.56 o
  -9   2   8    15517.72    15560.39   1006.59 o
  -8   2   8    36788.50    37484.14   1556.51 o
  -7   2   8     2048.95     1978.39    229.17 o
  -6   2   8    12863.52    13496.91    945.71 o
  -5   2   8     9834.60     9582.55    469.23 o
  -4   2   8    21030.90    22302.27    727.17 o
  -3   2   8     4458.74     4598.84    320.24 o
  -2   2   8     4857.89     4834.03    326.89 o
  -1   2   8     7769.86     6494.42    366.24 o
   0   2   8     2283.77     2054.36    383.68 o
   1   2   8    51913.36    52616.25   1206.40 o
   2   2   8     2543.09     2587.65    327.20 o
   3   2   8    22601.80    21460.02    653.67 o
   4   2   8      784.37      735.92    233.21 o
   5   2   8   115402.29   111758.52   2632.76 o
   6   2   8     7788.34     9259.23    535.24 o
   7   2   8    19311.16    18977.00    783.10 o
   8   2   8      107.10      167.07    201.40 o
   9   2   8    43835.27    45725.11   2448.18 o
  10   2   8     4893.52     5062.62    721.21 o
  11   2   8     1027.37      467.73    350.27 o
  12   2   8      194.15      388.14    500.50 o
  13   2   8     2773.88     2293.10    480.32 o
  14   2   8     3979.79     3140.76    619.22 o
  15   2   8     5241.86     5051.05    663.74 o
 -18   3   8     5172.49     5531.32   1004.70 o
 -17   3   8     7725.77     6660.95    725.92 o
 -16   3   8    26810.05    28258.36   1255.06 o
 -15   3   8     1833.62     1860.88    541.69 o
 -14   3   8      810.20     1234.20    398.61 o
 -13   3   8       42.87     -287.56    287.56 o
 -12   3   8      374.27      762.91    320.46 o
 -11   3   8      473.02      924.43    407.62 o
 -10   3   8     1886.20     1962.07    345.60 o
  -9   3   8        7.40       11.98    222.98 o
  -8   3   8      146.45      -38.82    198.36 o
  -7   3   8      633.43      374.94    205.73 o
  -6   3   8     9527.81     9661.22    485.32 o
  -5   3   8    15976.21    15184.94    594.94 o
  -4   3   8    14504.03    13848.02    549.01 o
  -3   3   8     7501.93     7142.06    390.77 o
  -2   3   8     7304.59     8300.50    409.59 o
  -1   3   8    21569.94    20509.96    796.15 o
   0   3   8      249.72      272.83    147.15 o
   1   3   8     1370.06     1526.02    217.48 o
   2   3   8       29.83      148.86    179.10 o
   3   3   8    29678.04    29286.72    799.58 o
   4   3   8      127.02      166.61    201.94 o
   5   3   8    44845.69    43991.71   1251.52 o
   6   3   8        0.70       21.96    226.02 o
   7   3   8      839.44      533.68    278.06 o
   8   3   8       71.43      -88.32    248.01 o
   9   3   8     3547.38     4246.61    469.24 o
  10   3   8    21464.82    21419.17    882.55 o
  11   3   8     3462.22     3802.55    668.70 o
  12   3   8     3689.66     3674.24    497.50 o
  13   3   8     2145.46     1758.22    502.26 o
  14   3   8       92.32      758.87    514.75 o
  15   3   8       71.42     -490.31    490.31 o
 -18   4   8       84.91      181.97    613.48 o
 -17   4   8      932.84      716.31    485.09 o
 -16   4   8     1066.23     1029.17    458.98 o
 -15   4   8     9274.06     9138.23    731.20 o
 -14   4   8    17028.71    17878.73    924.55 o
 -13   4   8     4347.71     4687.89    612.25 o
 -12   4   8    20581.87    19267.07   1167.09 o
 -11   4   8     9499.56    10178.95    623.25 o
 -10   4   8       66.14     -230.35    230.35 o
  -9   4   8    11792.80    11022.20    589.94 o
  -8   4   8    85843.55    86912.16   2161.72 o
  -7   4   8     1035.79      718.66    236.59 o
  -6   4   8     4710.38     4864.77    363.83 o
  -5   4   8    30373.91    30428.83    784.24 o
  -4   4   8    15850.24    15442.38    503.32 o
  -3   4   8    26082.61    25368.15    781.13 o
  -2   4   8    17926.41    18010.17    565.64 o
  -1   4   8     1213.10     1289.81    196.51 o
   0   4   8     1199.58     1457.34    175.25 o
   1   4   8    15077.90    15802.17    523.31 o
   2   4   8    30589.60    30798.32    807.69 o
   3   4   8     1530.99     1422.46    246.28 o
   4   4   8     3674.78     3284.54    286.06 o
   5   4   8     5932.69     5361.66    401.77 o
   6   4   8      507.04      621.98    254.83 o
   7   4   8    25431.54    23976.29    899.22 o
   8   4   8     2585.96     2956.37    369.84 o
   9   4   8      616.61      836.87    309.76 o
  10   4   8      659.40      545.83    313.09 o
  11   4   8    18037.99    17869.91    892.04 o
  12   4   8       46.47      227.07    462.13 o
  13   4   8    15713.15    15193.06    966.08 o
  14   4   8      751.41      190.11    488.75 o
  15   4   8     1062.36     2047.46    606.49 o
 -17   5   8      175.48      397.60    460.80 o
 -16   5   8    13370.81    13575.50    899.05 o
 -15   5   8       35.82      132.81    377.65 o
 -14   5   8     2927.84     3969.07    521.35 o
 -13   5   8     1147.88      518.28    349.49 o
 -12   5   8     4004.02     4677.46    494.87 o
 -11   5   8      527.41      602.16    302.63 o
 -10   5   8    23367.78    22666.76    889.37 o
  -9   5   8      289.90      176.34    242.02 o
  -8   5   8    25827.63    26268.67   1283.31 o
  -7   5   8      634.26      842.14    230.40 o
  -6   5   8      484.73      456.41    262.61 o
  -5   5   8     4195.15     4748.43    270.64 o
  -4   5   8     4972.57     4639.47    359.11 o
  -3   5   8     1140.55     1553.86    190.91 o
  -2   5   8     2879.84     3233.50    232.26 o
  -1   5   8     9031.03     9456.24    360.40 o
   0   5   8      280.37      268.94    138.08 o
   1   5   8     1303.39     1322.95    205.44 o
   2   5   8     8846.51     8797.24    652.73 o
   3   5   8    13465.61    13276.67    504.51 o
   4   5   8     4855.15     4297.71    319.65 o
   5   5   8     1717.89     1380.71    252.20 o
   6   5   8     1114.38     1269.28    319.32 o
   7   5   8     3338.77     3396.87    470.52 o
   8   5   8     4833.35     5166.40    442.04 o
   9   5   8     4233.57     5280.77    469.35 o
  10   5   8     1082.97      705.90    327.45 o
  11   5   8     2701.73     2567.83    510.80 o
  12   5   8    14845.73    15077.61   1134.16 o
  13   5   8      303.85      292.22    432.45 o
  14   5   8     1430.91      786.88    519.41 o
  15   5   8      140.85      573.02    504.94 o
 -17   6   8    11585.19     8447.90    935.62 o
 -16   6   8      762.17      251.78    414.18 o
 -15   6   8     1301.45     1519.08    452.89 o
 -14   6   8    17398.02    15489.67   1346.54 o
 -13   6   8      135.67      443.22    338.22 o
 -12   6   8    13678.17    13364.94    738.65 o
 -11   6   8    23674.21    25229.55    983.06 o
 -10   6   8     1505.12     1797.77    351.05 o
  -9   6   8   108892.17   108085.91   2636.80 o
  -8   6   8    48422.29    49082.63   1381.28 o
  -7   6   8      156.26      351.55    217.91 o
  -6   6   8   121552.27   121024.45   2795.31 o
  -5   6   8   170752.94   162970.88   3224.86 o
  -4   6   8   141141.81   144025.73   2865.35 o
  -3   6   8    30890.28    29054.29    704.55 o
  -2   6   8    88286.94    88928.72   1945.38 o
  -1   6   8      387.56      248.63    142.03 o
   0   6   8    12316.74    12871.84    399.20 o
   1   6   8     2032.43     2233.73    210.06 o
   2   6   8     2430.31     2871.97    304.23 o
   3   6   8      347.21      586.07    176.61 o
   4   6   8    23229.09    24436.29    745.53 o
   5   6   8    72079.75    70992.56   1641.40 o
   6   6   8      735.77      872.41    225.80 o
   7   6   8    18906.73    18947.50    727.46 o
   8   6   8      353.63      150.12    253.93 o
   9   6   8     4513.76     4259.53    331.38 o
  10   6   8     6809.11     7644.80    651.84 o
  11   6   8     7003.93     6861.87    676.81 o
  12   6   8    20426.65    20736.36   1081.15 o
  13   6   8    19810.73    22143.40   1149.85 o
  14   6   8     1347.61     1616.66    711.45 o
  15   6   8     1332.17      850.09    857.02 o
 -17   7   8       31.21     -479.02    479.02 o
 -16   7   8     6865.60     5805.61    806.63 o
 -15   7   8      360.85      301.56    392.22 o
 -14   7   8     2554.70     2628.09    482.80 o
 -13   7   8      792.53      828.61    531.03 o
 -12   7   8     7806.16     7213.99    576.87 o
 -11   7   8      219.98     -245.26    245.26 o
 -10   7   8     7434.91     6944.65    595.24 o
  -9   7   8    17860.20    17058.84    733.61 o
  -8   7   8     5172.58     5334.28    415.53 o
  -7   7   8     6972.50     6652.68    434.34 o
  -6   7   8    17875.26    18260.44    680.51 o
  -5   7   8     8157.06     8286.61    511.46 o
  -4   7   8       25.64      -85.09    138.89 o
  -3   7   8    19978.41    19846.50    547.19 o
  -2   7   8     9507.92     9588.92    356.37 o
  -1   7   8      242.90      302.04    141.02 o
   0   7   8     7017.67     6771.17    286.97 o
   1   7   8      754.16      584.28    157.91 o
   2   7   8    63119.54    62488.62   1276.95 o
   3   7   8      113.41      221.92    158.19 o
   4   7   8      250.25       28.44    157.89 o
   5   7   8       56.26      -52.86    187.18 o
   6   7   8    21709.74    22103.11    748.97 o
   7   7   8     5357.36     4981.31    479.28 o
   8   7   8     8257.65     9350.45    540.10 o
   9   7   8     3224.41     3039.85    400.71 o
  10   7   8     3556.85     3498.37    518.64 o
  11   7   8    21283.92    20183.15   1023.55 o
  12   7   8     4808.36     4672.04    617.54 o
  13   7   8     8021.12     8632.64    975.75 o
  14   7   8     4576.67     4127.68    674.09 o
 -17   8   8     1299.97      744.27    573.46 o
 -16   8   8     3758.68     3018.97    666.97 o
 -15   8   8       30.03      717.62    490.00 o
 -14   8   8      228.18      812.83    404.30 o
 -13   8   8     1383.93      639.97    364.58 o
 -12   8   8    10769.99     9781.94    649.73 o
 -11   8   8      326.43      373.48    292.47 o
 -10   8   8     8426.69     7453.69    527.84 o
  -9   8   8    10778.95    10349.13    576.69 o
  -8   8   8    74136.92    72544.61   1866.37 o
  -7   8   8     3597.12     3442.01    337.96 o
  -6   8   8        1.34     -130.90    180.37 o
  -5   8   8    22871.65    23171.65    655.67 o
  -4   8   8    66275.33    64615.45   1326.74 o
  -3   8   8      493.32      626.70    161.58 o
  -2   8   8    92652.58    93692.81   2472.59 o
  -1   8   8    18787.57    19905.80    626.75 o
   0   8   8     8338.39     9191.82    395.60 o
   1   8   8     1407.42     1372.33    155.40 o
   2   8   8   226287.78   222710.09   3938.14 o
   3   8   8    13879.73    13814.30    550.44 o
   4   8   8     3534.71     3611.52    442.06 o
   5   8   8      182.38      217.70    190.85 o
   6   8   8     4364.86     4125.21    348.51 o
   7   8   8    25965.12    26598.78   1012.25 o
   8   8   8     8880.45     8823.24    626.67 o
   9   8   8        6.22      188.29    262.60 o
  10   8   8     4575.62     5754.71    589.65 o
  11   8   8    18833.62    17245.91    962.18 o
  12   8   8      857.52      471.38    438.56 o
  13   8   8      434.88      243.59    467.85 o
  14   8   8      865.15      916.61    602.01 o
 -17   9   8      338.26      -11.85    587.26 o
 -16   9   8     1238.50     1589.41    604.55 o
 -15   9   8      798.21      511.87    474.75 o
 -14   9   8     1144.72     1545.87    512.13 o
 -13   9   8      475.83      506.64    365.76 o
 -12   9   8      243.36      390.76    403.33 o
 -11   9   8     1090.90     1256.59    344.18 o
 -10   9   8      235.05      397.29    273.99 o
  -9   9   8        9.80     -138.21    223.42 o
  -8   9   8      538.53      438.89    368.78 o
  -7   9   8     1663.85     2005.88    327.92 o
  -6   9   8    11239.50    11488.62    660.96 o
  -5   9   8      961.47      765.75    202.03 o
  -4   9   8     2878.22     2678.02    297.40 o
  -3   9   8    16601.87    16955.83    494.05 o
  -2   9   8     3403.26     3136.09    404.48 o
  -1   9   8     8432.19     8763.24    310.08 o
   0   9   8       46.95      -48.28    177.59 o
   1   9   8     7535.35     8172.46    341.23 o
   2   9   8       33.75     -117.50    158.40 o
   3   9   8     6216.39     6722.25    368.16 o
   4   9   8     9599.85    10150.69    467.02 o
   5   9   8     2668.50     2583.20    238.02 o
   6   9   8       22.37      -94.96    274.93 o
   7   9   8     1412.48     1210.49    337.57 o
   8   9   8    10377.35    10536.89    549.42 o
   9   9   8        3.24      -31.05    266.35 o
  10   9   8     4003.85     4173.74    532.34 o
  11   9   8     8107.83     8189.69    707.18 o
  12   9   8      223.67     -300.23    385.57 o
  13   9   8     8383.46     8903.02    815.48 o
  14   9   8      227.45      451.88    514.02 o
 -16  10   8    19445.37    18422.48   1529.08 o
 -15  10   8      558.54      529.95    495.16 o
 -14  10   8     2668.77     3036.59    772.57 o
 -13  10   8     5153.88     4412.71    639.37 o
 -12  10   8     7117.90     7414.35    582.73 o
 -11  10   8     6904.35     7630.01    595.10 o
 -10  10   8     3151.75     2885.37    386.98 o
  -9  10   8     1479.52      673.56    297.85 o
  -8  10   8     8548.55     9230.84    523.40 o
  -7  10   8     1647.73     1544.33    274.71 o
  -6  10   8    12782.64    13068.47    564.83 o
  -5  10   8     1465.07     1582.00    227.83 o
  -4  10   8    46794.04    46814.25   1011.47 o
  -3  10   8    37745.68    38270.80    952.74 o
  -2  10   8    27581.42    27556.45   1144.81 o
  -1  10   8    63076.10    63817.85   1307.71 o
   0  10   8    26230.47    26513.91    730.91 o
   1  10   8     2883.10     3420.27    240.83 o
   2  10   8    33218.00    32664.47    871.66 o
   3  10   8    41547.11    39067.71   1004.75 o
   4  10   8      297.62      375.76    200.25 o
   5  10   8    22935.77    23272.11    758.68 o
   6  10   8     4687.35     4581.57    445.53 o
   7  10   8    13917.72    14593.62    750.48 o
   8  10   8     8765.38     9005.68    736.63 o
   9  10   8    12370.04    12222.55    617.30 o
  10  10   8     2350.73     2793.28    519.00 o
  11  10   8       16.02       -3.07    367.34 o
  12  10   8      152.83      498.02    441.21 o
  13  10   8        1.17     -270.42    443.60 o
  14  10   8       47.87      327.18    491.19 o
 -16  11   8     3739.36     3143.21    916.03 o
 -15  11   8      499.21     1277.66    701.16 o
 -14  11   8     2181.06     1427.86    645.16 o
 -13  11   8       21.06      124.31    416.20 o
 -12  11   8     2136.80     2330.27    526.54 o
 -11  11   8    17524.10    16796.99    957.60 o
 -10  11   8     3730.62     3230.29    444.36 o
  -9  11   8    39204.25    39466.05   1217.78 o
  -8  11   8    12972.49    12597.38    607.99 o
  -7  11   8       23.54      139.96    213.06 o
  -6  11   8     1982.49     1612.47    255.14 o
  -5  11   8    14184.78    14412.48    566.74 o
  -4  11   8     3053.46     3182.82    267.84 o
  -3  11   8     1519.45     1305.16    210.46 o
  -2  11   8     3864.73     3244.61    360.08 o
  -1  11   8     7927.36     8041.91    349.46 o
   0  11   8       64.97       70.11    160.68 o
   1  11   8     7543.05     7893.23    349.18 o
   2  11   8     8036.22     8377.06    393.01 o
   3  11   8      430.88      566.32    192.26 o
   4  11   8     2580.70     2495.50    279.63 o
   5  11   8     5345.22     5711.14    456.61 o
   6  11   8    20926.02    21621.53    879.64 o
   7  11   8     2266.37     2660.28    345.47 o
   8  11   8      117.66      155.79    305.17 o
   9  11   8     4064.39     4135.28    422.40 o
  10  11   8     1667.11     1811.10    459.35 o
  11  11   8     6315.31     6694.10   1025.54 o
  12  11   8      689.74     1704.17    496.89 o
  13  11   8       54.25      107.34    468.07 o
 -16  12   8    19608.30    20734.26   1641.14 o
 -15  12   8     8508.01     7819.39   1097.82 o
 -14  12   8      162.17     -463.07    536.15 o
 -13  12   8      213.55     1276.63   1123.00 o
 -12  12   8    16305.29    15085.01   1186.32 o
 -11  12   8     4753.66     5417.76    767.75 o
 -10  12   8      171.91     -380.17    380.17 o
  -9  12   8    11471.51    10999.33    587.05 o
  -8  12   8    24915.86    25643.76    886.00 o
  -7  12   8     2335.64     3180.98    325.02 o
  -6  12   8     3552.53     3757.09    322.80 o
  -5  12   8       88.27      147.12    156.37 o
  -4  12   8    22448.04    22577.81    740.82 o
  -3  12   8    36615.94    36225.92    925.56 o
  -2  12   8      202.41      272.50    184.65 o
  -1  12   8    51939.43    50865.11   1166.24 o
   0  12   8     8166.08     8643.51    525.96 o
   1  12   8     5705.86     5892.27    291.96 o
   2  12   8    12380.78    11870.45    468.87 o
   3  12   8    41451.97    43664.86   1092.28 o
   4  12   8     7556.53     7283.49    473.04 o
   5  12   8     1675.89     2344.99    463.65 o
   6  12   8        9.99     -135.61    253.67 o
   7  12   8     7627.70     7837.96    560.73 o
   8  12   8      514.71      402.11    288.06 o
   9  12   8    18859.12    20165.87    912.57 o
  10  12   8     3468.21     4092.84    547.63 o
  11  12   8     1292.33     1245.64    617.10 o
  12  12   8     5924.83     7266.11    752.89 o
  13  12   8     8484.38     8929.94    833.85 o
 -15  13   8     2296.00      728.36   1453.24 o
 -14  13   8    21952.79    21187.76   1517.98 o
 -13  13   8       30.79      192.54    534.71 o
 -12  13   8     2984.22     2862.88    695.87 o
 -11  13   8     1371.82     1273.95    574.25 o
 -10  13   8     8560.92     8979.87    881.27 o
  -9  13   8       33.26     -335.66    589.06 o
  -8  13   8    34703.09    32854.10   2373.02 o
  -7  13   8      116.37      249.32    261.62 o
  -6  13   8     4854.00     4777.82    426.64 o
  -5  13   8    13265.67    12119.43    615.93 o
  -4  13   8    10261.60    11063.68    459.73 o
  -3  13   8     8028.51     7856.65    537.87 o
  -2  13   8     3160.02     3434.11    491.61 o
  -1  13   8       44.69      350.18    217.14 o
   0  13   8     2108.64     2590.93    241.51 o
   1  13   8      471.00      564.86    159.67 o
   2  13   8      303.77      -57.23    167.25 o
   3  13   8      739.66      727.40    209.56 o
   4  13   8    13849.70    14074.42   1392.68 o
   5  13   8      548.64      840.06    351.86 o
   6  13   8     1691.98     1241.73    417.72 o
   7  13   8      559.98      941.64    292.58 o
   8  13   8    42457.71    42815.50   1248.73 o
   9  13   8     2933.55     2942.50    408.24 o
  10  13   8      412.16      795.95    440.75 o
  11  13   8        0.82      177.56    429.57 o
  12  13   8     2318.32     2151.39    540.35 o
 -15  14   8     3542.90     2359.77    800.45 o
 -14  14   8      846.65      -10.19    561.81 o
 -13  14   8     4701.36     3712.96    814.15 o
 -12  14   8    23803.44    24965.02   1562.51 o
 -11  14   8      486.82     -135.13    486.49 o
 -10  14   8     9654.28     8840.54    890.22 o
  -9  14   8     1333.36      858.13    489.74 o
  -8  14   8    19383.64    19753.17   1175.97 o
  -7  14   8     4587.61     3966.21    576.83 o
  -6  14   8     7768.52     8531.86    986.88 o
  -5  14   8     6838.37     6600.70    462.49 o
  -4  14   8     3664.45     3541.53    350.27 o
  -3  14   8      274.99      683.53    206.05 o
  -2  14   8      557.06      358.55    180.93 o
  -1  14   8     2462.81     2551.48    229.81 o
   0  14   8    10618.78    10717.90    429.59 o
   1  14   8    11885.61    11628.05    479.40 o
   2  14   8      254.00      231.80    192.48 o
   3  14   8      385.30      251.75    236.29 o
   4  14   8    19144.27    19214.44    759.31 o
   5  14   8    14248.78    15239.72    705.37 o
   6  14   8      697.65      286.73    365.31 o
   7  14   8    18573.55    19537.71    762.74 o
   8  14   8    10888.56    10760.08    609.17 o
   9  14   8     9571.01     8673.24    652.12 o
  10  14   8     5562.69     6300.80    749.37 o
  11  14   8     2835.72     3182.72    583.66 o
  12  14   8        2.30     -467.21    861.16 o
 -14  15   8        8.59      414.29    619.88 o
 -13  15   8       11.98     -198.54    551.02 o
 -12  15   8     5816.95     4354.62    794.62 o
 -11  15   8       51.43       20.53    610.63 o
 -10  15   8      342.08      501.54    515.18 o
  -9  15   8     1059.12     1146.17    509.98 o
  -8  15   8     3987.06     3453.93    593.49 o
  -7  15   8      989.22      703.13    435.68 o
  -6  15   8     1761.20     1118.91    422.99 o
  -5  15   8     7214.05     6805.76    635.05 o
  -4  15   8    12440.65    10866.60    738.57 o
  -3  15   8     4997.40     5076.82    492.55 o
  -2  15   8      210.74      199.43    208.94 o
  -1  15   8    15144.10    14812.68    690.93 o
   0  15   8    64019.25    66147.05   1677.98 o
   1  15   8    20155.09    19947.56   1050.03 o
   2  15   8        1.57      124.23    203.53 o
   3  15   8       23.50       62.83    209.02 o
   4  15   8    18041.60    17954.16    730.13 o
   5  15   8     1423.28     1784.70    295.15 o
   6  15   8     4540.25     4792.27    413.42 o
   7  15   8     1884.54     1821.97    357.53 o
   8  15   8      114.28      311.11    303.77 o
   9  15   8       71.95     -261.64    323.33 o
  10  15   8    22816.92    23578.55   1311.97 o
  11  15   8      160.87     -112.29    483.80 o
  12  15   8       18.69     -926.01   1262.48 o
 -14  16   8     4791.36     4361.03   1471.46 o
 -13  16   8      849.97      230.32    613.99 o
 -12  16   8     4486.10     3454.27    790.25 o
 -11  16   8     1658.37     1966.24    613.59 o
 -10  16   8       21.30      209.62    472.21 o
  -9  16   8     2562.14     3226.97    644.74 o
  -8  16   8     9587.84     9832.63   1107.67 o
  -7  16   8      792.05      242.69    413.33 o
  -6  16   8     4130.61     3756.79   1123.96 o
  -5  16   8     3747.02     3406.32    759.69 o
  -4  16   8    13407.71    13923.72    858.52 o
  -3  16   8    10694.40    10975.61    719.09 o
  -2  16   8    12559.65    12210.63    647.73 o
  -1  16   8     1666.94     1781.41    280.40 o
   0  16   8     2606.21     2305.91    333.15 o
   1  16   8        7.44      395.34    247.54 o
   2  16   8      791.06     1042.12    270.77 o
   3  16   8     2469.21     2979.69    368.69 o
   4  16   8     5117.76     4337.12    690.96 o
   5  16   8     1268.09     1668.23    355.87 o
   6  16   8     1594.95     1241.43    482.62 o
   7  16   8     8514.98     9166.03    827.55 o
   8  16   8    11828.16    11343.41    724.59 o
   9  16   8     3001.21     3008.96    494.63 o
  10  16   8       53.85      164.73    488.34 o
  11  16   8     2200.81     1939.16    662.57 o
 -13  17   8     4464.70     4590.59    878.92 o
 -12  17   8      266.25      190.03    553.26 o
 -11  17   8     2192.38     1934.69    941.35 o
 -10  17   8     5300.18     6552.40   1379.91 o
  -9  17   8      974.34     1775.55    579.61 o
  -8  17   8     6643.49     6185.11    749.63 o
  -7  17   8      135.45      416.61    449.77 o
  -6  17   8    13377.58    12859.40    913.81 o
  -5  17   8     3936.65     4883.92    791.33 o
  -4  17   8     9000.20     9317.16    716.07 o
  -3  17   8      248.68      694.70    324.43 o
  -2  17   8    10470.96    10846.04    619.75 o
  -1  17   8     5262.31     4658.68    590.53 o
   0  17   8    36635.55    35748.15   1238.76 o
   1  17   8     3427.95     3041.01    668.42 o
   2  17   8     2112.88     2076.09    858.42 o
   3  17   8       12.75     -245.02    395.02 o
   4  17   8    13460.39    13728.29    845.67 o
   5  17   8    12861.54    13243.63    908.35 o
   6  17   8    14039.49    13171.40    979.52 o
   7  17   8     1210.03     1695.43    395.23 o
   8  17   8       66.57      362.27    363.57 o
   9  17   8     1325.96      998.59    429.99 o
  10  17   8       59.83      248.95    500.47 o
 -12  18   8        5.84      779.38    617.04 o
 -11  18   8       86.34      -71.58    535.99 o
 -10  18   8    12104.85    13451.34   1303.22 o
  -9  18   8    28755.87    26221.56   1501.39 o
  -8  18   8     6468.58     7238.98    811.38 o
  -7  18   8     9268.59    10105.78   1215.03 o
  -6  18   8     1456.55     1404.65    491.50 o
  -5  18   8    10948.46    14264.56   1340.61 o
  -4  18   8    29251.21    32277.68   1447.33 o
  -3  18   8     8057.40     8652.06    669.27 o
  -2  18   8     9957.53    10290.91    957.16 o
  -1  18   8     1877.89     2106.90    310.53 o
   0  18   8     1356.62     1457.83    317.28 o
   1  18   8     1629.23     2912.09    822.96 o
   2  18   8     1052.16      931.52    432.89 o
   3  18   8     1966.96     2614.20    619.34 o
   4  18   8     7419.63     7502.26    652.10 o
   5  18   8     3293.01     2921.59    394.19 o
   6  18   8     5292.96     6037.42    524.81 o
   7  18   8     5989.10     5670.94    558.50 o
   8  18   8     1372.84     1849.49    447.86 o
   9  18   8     2055.07     2208.25    524.81 o
  10  18   8    14149.34    13029.91   1028.70 o
 -11  19   8      114.31       93.62    546.29 o
 -10  19   8    12344.04    12387.47   1102.02 o
  -9  19   8      194.90      372.51    502.53 o
  -8  19   8       77.15      -93.14    472.37 o
  -7  19   8      619.38      578.67    490.09 o
  -6  19   8    20298.16    20893.88   1204.60 o
  -5  19   8      106.87      254.37    418.95 o
  -4  19   8    12970.05    12259.71    846.77 o
  -3  19   8      168.32      -20.78    311.29 o
  -2  19   8     2851.27     3367.20    487.93 o
  -1  19   8        0.40     -207.10    310.35 o
   0  19   8    20609.76    20714.30    911.49 o
   1  19   8      507.83      140.34    401.83 o
   2  19   8    22763.46    21945.69   1176.66 o
   3  19   8     1094.81     1799.02    504.87 o
   4  19   8     7284.92     6474.61    744.81 o
   5  19   8      247.95     -166.89    292.31 o
   6  19   8    15634.65    15657.78    792.23 o
   7  19   8      114.34      173.95    348.42 o
   8  19   8      502.91      196.62    398.28 o
   9  19   8      782.90      737.47    447.47 o
 -10  20   8     1950.24     1746.20    565.01 o
  -9  20   8      650.39      326.79    545.20 o
  -8  20   8    21483.44    20743.69   1336.77 o
  -7  20   8    17189.31    16723.28   1137.04 o
  -6  20   8    19826.04    19806.95   1280.21 o
  -5  20   8      116.23       60.77    421.68 o
  -4  20   8    10120.18     9806.18    997.43 o
  -3  20   8     4206.66     4103.55    711.76 o
  -2  20   8      818.28      600.75    342.77 o
  -1  20   8      689.71      597.71    269.85 o
   0  20   8     1343.25      627.73    391.21 o
   1  20   8     2735.36     2966.18    560.76 o
   2  20   8    35883.65    35044.05   1533.94 o
   3  20   8        7.44      112.00    411.23 o
   4  20   8     1204.63      771.07    541.45 o
   5  20   8     2314.87     2533.40    981.01 o
   6  20   8      653.69      519.06    514.24 o
   7  20   8     1720.33     1077.08    571.39 o
   8  20   8     3162.14     2820.45    690.82 o
  -9  21   8     5911.01     6386.78    736.60 o
  -8  21   8     4413.60     4843.30    664.61 o
  -7  21   8      242.02       -3.06    406.85 o
  -6  21   8     6045.29     5667.23    658.62 o
  -5  21   8       23.78     -203.30    353.74 o
  -4  21   8     7038.04     6933.29    629.75 o
  -3  21   8        2.04      354.43    341.43 o
  -2  21   8     1048.97     1597.16    385.20 o
  -1  21   8     3728.79     2435.50    694.42 o
   0  21   8      109.99      450.35    483.48 o
   1  21   8    13741.76    13468.05    968.24 o
   2  21   8     1752.20     1053.81    511.46 o
   3  21   8     1222.35      732.18    548.19 o
   4  21   8     2312.47     1805.15    590.73 o
   5  21   8      575.40      729.72    531.06 o
   6  21   8      364.98     -388.72    509.20 o
   7  21   8      190.67      347.86    546.31 o
  -8  22   8        2.53     -159.71    461.46 o
  -7  22   8      957.13      433.36    516.98 o
  -6  22   8     1049.33     1457.10    496.17 o
  -5  22   8      245.15      350.52    403.46 o
  -4  22   8     7629.83     9069.27    711.00 o
  -3  22   8     3481.11     4018.38    624.72 o
  -2  22   8       20.34      268.44    891.50 o
  -1  22   8     3033.04     2536.05   1631.06 o
   0  22   8     6425.71     8097.13    881.82 o
   1  22   8    25425.66    22639.90   1539.40 o
   2  22   8     1915.91     1839.49    574.88 o
   3  22   8       14.51      285.12    484.49 o
   4  22   8      127.66      542.41    511.14 o
   5  22   8     8897.54     8859.25    941.72 o
  -6  23   8      752.84      921.93    687.49 o
  -5  23   8     1331.16     1313.10    471.93 o
  -4  23   8      142.07     -117.56    400.85 o
  -3  23   8       18.81      114.75    593.21 o
  -2  23   8     2650.13     2888.33    769.91 o
  -1  23   8      527.30      440.65    604.05 o
   0  23   8     6122.57     4089.17    674.26 o
   1  23   8      682.18     2090.48    591.33 o
   2  23   8      569.34       36.35    894.38 o
   3  23   8     2279.38     2562.99    626.63 o
   4  23   8      772.49      980.96    577.56 o
  -4  24   8      555.18      633.61    665.90 o
  -3  24   8     1283.96     1046.36    659.15 o
  -2  24   8     2704.05     3231.46    845.02 o
  -1  24   8     3977.49     3378.00   1858.25 o
   0  24   8        0.29       80.54    646.20 o
   1  24   8     4567.40     5082.27    976.82 o
 -18   0   9      985.26      658.82    827.75 o
 -17   0   9    10594.21    10534.93   1232.97 o
 -16   0   9    38865.89    41684.55   2212.74 o
 -15   0   9    32758.44    35633.31   1939.12 o
 -14   0   9     6705.31     6194.71    862.38 o
 -13   0   9    15750.58    13128.30   1088.18 o
 -12   0   9    37493.70    37747.14   1831.01 o
 -11   0   9    37287.16    39133.61   1829.38 o
 -10   0   9    56264.70    54729.35   2237.32 o
  -9   0   9    64475.07    65395.70   1916.77 o
  -8   0   9     2156.22     2171.23    269.64 o
  -7   0   9       16.60      128.27    180.93 o
  -6   0   9    68293.64    67032.16   3855.02 o
  -5   0   9   261658.06   254637.77   8341.76 o
  -4   0   9    18908.78    19230.53    969.11 o
  -3   0   9      794.27     1491.79    355.80 o
  -2   0   9       35.81      379.48    258.96 o
  -1   0   9    47043.61    52265.08   1926.01 o
   0   0   9     2556.68     2749.87    403.07 o
   1   0   9    27956.04    26007.30   1163.94 o
   2   0   9     2941.99     2264.20    339.00 o
   3   0   9     6300.76     6548.32    601.99 o
   4   0   9   289302.34   282135.34   8625.62 o
   5   0   9    51114.22    53190.77   2080.02 o
   6   0   9    34712.90    34610.68   1580.21 o
   7   0   9     7363.69     7903.44    770.66 o
   8   0   9    49510.43    49968.55   2139.12 o
   9   0   9     2178.26     2634.04    622.51 o
  10   0   9    74939.95    75509.77   3009.26 o
  11   0   9     8823.81     6701.79   1154.64 o
  12   0   9     5098.69     4492.70    839.88 o
  13   0   9      400.40      287.74    548.97 o
  14   0   9    56242.61    63135.50   4068.31 o
  15   0   9    21468.16    23594.89   2135.77 o
 -18   1   9     1702.14     1472.83    546.49 o
 -17   1   9     9656.30     9023.53    815.65 o
 -16   1   9     1705.92     1702.04    586.51 o
 -15   1   9      881.41      307.43    403.08 o
 -14   1   9     1060.73     1059.37    405.13 o
 -13   1   9     1559.67     1675.61    400.55 o
 -12   1   9        0.13      188.84    298.79 o
 -11   1   9     2080.38     2118.47    368.76 o
 -10   1   9    11438.63    10333.27    606.70 o
  -9   1   9      144.86      202.55    217.57 o
  -8   1   9     3425.67     3712.03    296.16 o
  -7   1   9      958.27      973.64    150.75 o
  -6   1   9     5179.01     5737.69    399.93 o
  -5   1   9     1154.84     1109.88    239.67 o
  -4   1   9    12531.58    12607.13    543.73 o
  -3   1   9     3447.91     4012.65    320.78 o
  -2   1   9     7644.30     7246.08    406.14 o
  -1   1   9     2583.57     2734.67    274.86 o
   0   1   9      544.33      819.64    201.30 o
   1   1   9     6509.73     6825.72    401.76 o
   2   1   9    11170.28    11534.44    475.14 o
   3   1   9     3835.45     4179.18    556.69 o
   4   1   9     6598.63     6256.43    431.61 o
   5   1   9     6069.57     6293.43    449.70 o
   6   1   9     2031.77     1710.97    488.04 o
   7   1   9     4983.78     5320.55    692.37 o
   8   1   9     3669.46     3442.84    443.77 o
   9   1   9     6742.80     6538.56    571.83 o
  10   1   9        2.46      -49.09    307.74 o
  11   1   9      223.48      -32.72    481.64 o
  12   1   9        0.19     -101.45    396.59 o
  13   1   9        2.82     -263.12    507.53 o
  14   1   9      396.37      435.55    447.08 o
  15   1   9     9678.72     9649.63   1551.32 o
 -18   2   9     1435.13     1230.38    570.58 o
 -17   2   9      401.21       17.53    428.87 o
 -16   2   9    18365.05    19204.98   1095.65 o
 -15   2   9      152.68      872.91    414.63 o
 -14   2   9    13773.72    14349.74    847.90 o
 -13   2   9       21.42      -37.93    315.98 o
 -12   2   9     6545.80     6532.57    561.61 o
 -11   2   9    51401.68    52682.33   1576.29 o
 -10   2   9    18327.66    19478.94   1103.44 o
  -9   2   9    11202.24    10546.99    646.56 o
  -8   2   9     1338.85     1470.83    286.05 o
  -7   2   9    26868.59    25983.00    900.19 o
  -6   2   9    17296.06    16807.55    666.60 o
  -5   2   9      720.72      746.39    213.85 o
  -4   2   9     4749.80     4436.03    341.31 o
  -3   2   9      941.02      921.51    222.19 o
  -2   2   9      825.14      609.09    206.41 o
  -1   2   9     4757.98     4315.93    325.84 o
   0   2   9    28932.01    27954.44    860.44 o
   1   2   9     2351.75     2535.15    258.52 o
   2   2   9      344.41      255.57    194.77 o
   3   2   9       38.45      249.31    183.96 o
   4   2   9    55908.25    54682.50   1468.83 o
   5   2   9    21507.34    20922.72    797.22 o
   6   2   9    14897.18    14935.13    692.55 o
   7   2   9      102.00     -164.61    256.61 o
   8   2   9    50188.08    51171.11   1532.30 o
   9   2   9       21.28      484.73    326.20 o
  10   2   9    31171.47    32938.65   1226.19 o
  11   2   9      900.86     1427.26    401.58 o
  12   2   9     3952.83     4695.97    555.00 o
  13   2   9      216.61      216.29    425.32 o
  14   2   9     4969.25     5025.35    907.66 o
  15   2   9     7607.40     6391.07    805.76 o
 -17   3   9     2224.26     1929.01    557.61 o
 -16   3   9     1229.45      642.27    440.97 o
 -15   3   9       58.44      -97.60    356.13 o
 -14   3   9     1015.95     1445.85    421.29 o
 -13   3   9     3089.65     4359.81    529.60 o
 -12   3   9      234.95      344.33    314.05 o
 -11   3   9     2010.33     1690.31    361.51 o
 -10   3   9     1537.75     1571.34    336.44 o
  -9   3   9     1084.05      981.08    277.64 o
  -8   3   9     3628.87     3925.77    378.87 o
  -7   3   9     5975.70     6988.92    449.53 o
  -6   3   9     1604.29     1286.24    257.80 o
  -5   3   9     3111.45     2870.55    297.38 o
  -4   3   9    10322.08    10050.64    481.36 o
  -3   3   9     1535.39     1612.09    242.81 o
  -2   3   9    18381.46    17112.58    627.29 o
  -1   3   9    17418.69    16775.93    616.23 o
   0   3   9    13278.80    13158.26    541.47 o
   1   3   9    24133.23    22597.63    684.36 o
   2   3   9     9277.59     9272.55    468.97 o
   3   3   9      398.29     -105.87    182.42 o
   4   3   9    80211.28    79685.38   1768.30 o
   5   3   9     4510.70     4524.36    488.00 o
   6   3   9     6427.18     7210.14    497.67 o
   7   3   9     4252.81     4564.66    443.38 o
   8   3   9     5544.46     6541.38    532.90 o
   9   3   9     5564.04     5512.06    529.59 o
  10   3   9     9107.59     9380.90    634.88 o
  11   3   9     5268.38     5808.47    567.80 o
  12   3   9      921.44      938.17    458.19 o
  13   3   9      809.15     1457.34    525.82 o
  14   3   9      144.94     -433.60    433.60 o
 -17   4   9      630.21      224.85    460.39 o
 -16   4   9     3889.16     5260.78    651.65 o
 -15   4   9     5212.62     5011.39    611.84 o
 -14   4   9    11331.28    12252.17    796.33 o
 -13   4   9     1633.17     1390.45    385.27 o
 -12   4   9    14177.72    14878.48   1001.61 o
 -11   4   9     6262.17     6312.35    521.69 o
 -10   4   9      112.84      -27.57    257.98 o
  -9   4   9      480.75      609.58    277.55 o
  -8   4   9       83.47      405.87    297.06 o
  -7   4   9    56631.09    54505.14   1487.13 o
  -6   4   9    27241.60    27196.54    754.71 o
  -5   4   9      187.66       31.43    153.22 o
  -4   4   9    97576.73    93053.34   2206.76 o
  -3   4   9    18426.25    17804.14    647.70 o
  -2   4   9     3538.57     3562.24    411.07 o
  -1   4   9     9200.38     9885.24    462.32 o
   0   4   9    59913.16    56173.32   1430.53 o
   1   4   9      117.68      372.98    176.27 o
   2   4   9    69956.23    68140.53   1697.36 o
   3   4   9    20683.82    20425.04    729.38 o
   4   4   9    14104.97    13803.95    546.52 o
   5   4   9     7414.45     7593.75    471.03 o
   6   4   9    32855.93    30773.87   1025.94 o
   7   4   9      705.83      508.63    299.57 o
   8   4   9     3175.14     3272.89    496.05 o
   9   4   9       23.15       80.13    318.39 o
  10   4   9     2089.31     2199.75    425.85 o
  11   4   9      649.93      -11.92    380.64 o
  12   4   9    12945.48    13691.16    919.33 o
  13   4   9      184.75      512.79    473.16 o
  14   4   9     6660.43     7820.26    803.55 o
 -17   5   9     1032.00      773.19    501.81 o
 -16   5   9     5679.68     6759.45    721.11 o
 -15   5   9     3831.50     3630.67    556.51 o
 -14   5   9       23.89      -56.61    398.64 o
 -13   5   9    12223.28    13621.67    914.02 o
 -12   5   9      575.91     -172.17    290.04 o
 -11   5   9      105.78       63.26    274.70 o
 -10   5   9     1685.90     1179.10    319.73 o
  -9   5   9        4.13      -22.17    283.92 o
  -8   5   9      375.75      536.66    245.96 o
  -7   5   9     5508.06     5589.38    415.21 o
  -6   5   9     4042.41     4276.90    270.92 o
  -5   5   9      171.75      199.81    152.21 o
  -4   5   9      209.99      264.16    163.09 o
  -3   5   9      207.45      133.43    162.33 o
  -2   5   9    21956.87    22290.18    804.82 o
  -1   5   9     4030.16     4137.89    313.09 o
   0   5   9      405.86      549.67    182.87 o
   1   5   9     4979.37     5409.63    327.83 o
   2   5   9     8113.44     8025.49    456.06 o
   3   5   9      203.77       57.11    244.07 o
   4   5   9    22774.85    22666.69    836.83 o
   5   5   9     2722.83     3527.84    308.18 o
   6   5   9     9371.73     9848.82    467.76 o
   7   5   9    16538.78    16798.75    730.80 o
   8   5   9    12445.41    11819.59    618.63 o
   9   5   9       11.71      -26.47    283.24 o
  10   5   9     2680.53     2478.88    473.83 o
  11   5   9    27584.26    30339.25   1526.29 o
  12   5   9     3020.72     3185.98    595.97 o
  13   5   9     2406.46     2277.88    574.42 o
  14   5   9        2.10      207.43    505.93 o
 -17   6   9       13.85     -355.47    496.21 o
 -16   6   9     1078.83     1906.09    517.02 o
 -15   6   9    10890.49    11160.17    797.29 o
 -14   6   9    20956.32    21605.16   1027.41 o
 -13   6   9     2830.01     3388.16    485.72 o
 -12   6   9    17436.54    17633.95    894.64 o
 -11   6   9     5333.77     4560.90    477.61 o
 -10   6   9       26.37      -57.13    253.66 o
  -9   6   9     8104.53     9249.88    949.44 o
  -8   6   9     4562.71     5183.41    472.58 o
  -7   6   9    13730.60    13370.64    610.17 o
  -6   6   9       14.94     -104.74    123.29 o
  -5   6   9       48.17      221.68    177.89 o
  -4   6   9    26052.51    26222.18    726.11 o
  -3   6   9   159738.14   159901.06   3178.45 o
  -2   6   9    36247.12    38334.53    953.03 o
  -1   6   9    16371.09    17060.05    518.94 o
   0   6   9    74677.87    74371.16   1369.20 o
   1   6   9    88110.32    87640.23   1718.59 o
   2   6   9   103054.02    99728.16   1932.01 o
   3   6   9    11947.12    11405.40    492.67 o
   4   6   9     7168.03     7442.73    446.34 o
   5   6   9     1363.42     1543.59    274.38 o
   6   6   9    30158.81    28998.45    816.20 o
   7   6   9      109.17      229.24    237.69 o
   8   6   9     7270.40     7112.10    506.79 o
   9   6   9     2639.77     2480.48    556.33 o
  10   6   9       14.91     -240.55    356.07 o
  11   6   9     1108.09      882.77    525.47 o
  12   6   9    10092.10     8921.42    787.16 o
  13   6   9      738.82      517.68    487.47 o
  14   6   9     1331.14      490.34    522.35 o
 -17   7   9        1.04      382.78    558.51 o
 -16   7   9     2455.42     2771.35    721.67 o
 -15   7   9     2382.22     1531.84    464.41 o
 -14   7   9     1633.41     1630.16    463.38 o
 -13   7   9      202.10     -155.19    338.05 o
 -12   7   9       46.02     -115.92    289.94 o
 -11   7   9     2509.01     3342.74    634.11 o
 -10   7   9     1410.57     1571.49    354.95 o
  -9   7   9    30498.66    32320.28   1076.09 o
  -8   7   9        2.45      101.02    218.38 o
  -7   7   9     1225.23     1560.54    361.54 o
  -6   7   9     9082.36     9669.44    658.47 o
  -5   7   9     6306.92     6304.44    483.07 o
  -4   7   9     6277.12     5961.78    326.52 o
  -3   7   9    13830.50    14561.47    505.90 o
  -2   7   9      955.13     1225.68    192.80 o
  -1   7   9     8513.60     8809.22    363.03 o
   0   7   9     1876.00     2081.74    189.74 o
   1   7   9      448.29      280.71    164.89 o
   2   7   9     3854.95     4193.16    275.41 o
   3   7   9    30881.96    30259.94    772.39 o
   4   7   9     2105.87     2082.66    268.66 o
   5   7   9     3592.29     3728.41    338.79 o
   6   7   9    51252.44    49622.27   1297.91 o
   7   7   9    18198.26    19360.55    964.67 o
   8   7   9     5102.90     4976.66    523.21 o
   9   7   9     2854.21     2634.78    457.66 o
  10   7   9     5199.97     4962.95    584.68 o
  11   7   9       48.58       72.28    393.27 o
  12   7   9     7467.79     7614.96   1187.65 o
  13   7   9     8438.79     6778.29    992.06 o
  14   7   9        4.62      407.86    498.34 o
 -17   8   9       92.84      413.11    539.10 o
 -16   8   9    19486.29    20795.69   1308.84 o
 -15   8   9    14292.17    13259.57   1414.15 o
 -14   8   9      234.90      748.22    387.87 o
 -13   8   9     3007.90     2772.17    472.99 o
 -12   8   9     5452.82     5138.98    519.95 o
 -11   8   9    23152.30    22364.13    932.39 o
 -10   8   9      522.95      502.42    280.19 o
  -9   8   9     3296.17     4128.86    410.27 o
  -8   8   9       48.74      202.31    223.60 o
  -7   8   9    67477.94    65043.01   2489.28 o
  -6   8   9    18370.48    19723.24    604.03 o
  -5   8   9    59998.72    61567.39   1388.66 o
  -4   8   9    44879.30    44239.51   1065.34 o
  -3   8   9   134540.28   135567.42   2500.95 o
  -2   8   9     5427.79     5946.25    301.30 o
  -1   8   9      206.51      186.40    177.12 o
   0   8   9    19847.81    19745.24    784.86 o
   1   8   9    52844.36    50961.04   1226.31 o
   2   8   9     3516.92     3208.76    290.39 o
   3   8   9    65285.80    67400.82   1563.06 o
   4   8   9    25571.39    25118.49    765.96 o
   5   8   9       47.48      -41.19    201.67 o
   6   8   9    35243.49    34285.27   1169.17 o
   7   8   9     4608.36     4332.77    481.97 o
   8   8   9     4411.21     4343.46    509.63 o
   9   8   9     3456.19     3313.69    607.26 o
  10   8   9     1943.14     2142.31    775.24 o
  11   8   9     1594.32      964.88    471.52 o
  12   8   9     1528.28      612.63    458.25 o
  13   8   9     2169.94     1458.73    538.77 o
  14   8   9      665.81     -271.74    546.25 o
 -16   9   9    10001.20     9811.84   1820.79 o
 -15   9   9     3671.84     3343.31    670.05 o
 -14   9   9      336.67      505.23    457.63 o
 -13   9   9      487.77      208.34    350.90 o
 -12   9   9        7.44      162.88    314.21 o
 -11   9   9      781.54      766.07    326.84 o
 -10   9   9     1019.70      834.60    299.98 o
  -9   9   9      272.88      149.99    250.41 o
  -8   9   9        1.64      101.64    226.11 o
  -7   9   9        4.12     -194.76    239.32 o
  -6   9   9     1467.37     1249.21    257.25 o
  -5   9   9      901.43      791.15    187.04 o
  -4   9   9    11081.83    11244.89    442.29 o
  -3   9   9       93.77      286.61    152.25 o
  -2   9   9     1597.09     1804.43    253.45 o
  -1   9   9      152.79      111.32    110.69 o
   0   9   9     4094.82     3948.65    233.32 o
   1   9   9    29861.38    28883.13   1081.15 o
   2   9   9       29.81       79.67    178.05 o
   3   9   9      358.29      294.56    201.14 o
   4   9   9    11946.67    11233.64    435.48 o
   5   9   9      763.42      179.38    265.69 o
   6   9   9     6379.32     6854.10    533.96 o
   7   9   9    18958.38    17384.00    832.60 o
   8   9   9      888.25      988.35    364.93 o
   9   9   9    15196.96    14906.49    692.74 o
  10   9   9     9608.15    10473.98    772.35 o
  11   9   9      599.54      899.24    561.06 o
  12   9   9     8128.53     7754.17    767.74 o
  13   9   9      263.43      241.51    479.74 o
 -16  10   9      480.18      411.28    651.66 o
 -15  10   9     7641.05     5910.74   1564.92 o
 -14  10   9      287.04      508.54    434.21 o
 -13  10   9       43.69      182.92    540.05 o
 -12  10   9     2327.69     2142.42    417.46 o
 -11  10   9    35597.17    36870.38   1247.36 o
 -10  10   9     3584.89     3253.16    405.44 o
  -9  10   9     8493.79     8368.95    579.32 o
  -8  10   9      212.26      220.23    296.23 o
  -7  10   9    12676.77    13162.80    604.06 o
  -6  10   9       21.43      218.60    296.37 o
  -5  10   9     1322.14     1371.54    207.36 o
  -4  10   9     2731.30     3311.41    418.68 o
  -3  10   9    69295.44    69900.50   2306.03 o
  -2  10   9    49652.10    50596.01   1390.77 o
  -1  10   9       14.96      -43.91    159.37 o
   0  10   9     3162.38     3197.07    347.60 o
   1  10   9    75574.91    74738.10   1662.88 o
   2  10   9    19080.14    18969.34    634.96 o
   3  10   9     1917.73     1716.43    266.56 o
   4  10   9     5312.04     5998.00    556.47 o
   5  10   9    55530.03    53972.15   1558.48 o
   6  10   9      340.77       41.09    265.16 o
   7  10   9    14424.70    14399.37    935.94 o
   8  10   9     7999.96     7223.48    595.90 o
   9  10   9      536.92      -83.75    288.91 o
  10  10   9    14217.60    13867.58    857.27 o
  11  10   9        7.80      -93.13    386.65 o
  12  10   9     1156.53     1315.42    516.98 o
  13  10   9     3849.57     4208.55    671.59 o
 -16  11   9     7337.11     7007.85   1519.86 o
 -15  11   9     4884.50     4942.01   2408.49 o
 -14  11   9     2112.57     1385.25    671.98 o
 -13  11   9     1665.33      874.00   1494.94 o
 -12  11   9     1630.99      893.61    570.06 o
 -11  11   9     2031.08      978.03    506.63 o
 -10  11   9       72.07      -89.96    247.95 o
  -9  11   9    22033.96    22473.00   1027.89 o
  -8  11   9      705.81      337.97    249.24 o
  -7  11   9    13244.04    12783.97    868.51 o
  -6  11   9     1165.56     1150.57    253.71 o
  -5  11   9     2236.53     2048.86    278.41 o
  -4  11   9     2444.87     2831.58    423.18 o
  -3  11   9    10332.35    11689.66    402.01 o
  -2  11   9     1450.00     1567.39    230.28 o
  -1  11   9     4611.02     4344.81    290.96 o
   0  11   9     4830.58     4876.92    301.37 o
   1  11   9       99.58      392.73    187.60 o
   2  11   9     1550.96     1230.85    232.81 o
   3  11   9     1780.12     1585.01    246.73 o
   4  11   9       53.39     -196.77    224.77 o
   5  11   9       63.78        5.18    246.74 o
   6  11   9     4314.23     3787.60    443.80 o
   7  11   9      336.95      329.46    508.34 o
   8  11   9     2511.60     2619.11    535.92 o
   9  11   9     1126.18     1101.55    320.67 o
  10  11   9       72.92     -397.38    397.38 o
  11  11   9     1204.46      500.58    437.51 o
  12  11   9       22.23     -433.71    433.71 o
  13  11   9     2739.04     3736.92    657.50 o
 -15  12   9    30429.12    28212.40   1839.22 o
 -14  12   9     4187.23     5233.92    870.84 o
 -13  12   9     9157.36     8730.78   1223.18 o
 -12  12   9     2877.75     3001.22    705.97 o
 -11  12   9    55385.41    56099.16   2424.64 o
 -10  12   9    10495.09    10244.72    942.14 o
  -9  12   9    25882.32    26389.53   1191.89 o
  -8  12   9     4114.81     3931.69    452.75 o
  -7  12   9    44119.80    42952.69   1438.04 o
  -6  12   9      218.46      474.71    277.32 o
  -5  12   9   160064.20   154491.98   3492.52 o
  -4  12   9    13472.51    14414.08    540.63 o
  -3  12   9    12838.82    12511.79    740.13 o
  -2  12   9    30621.52    31575.58    861.71 o
  -1  12   9    12151.12    12507.67    485.46 o
   0  12   9     1957.88     1892.71    229.00 o
   1  12   9    32050.32    31534.31    864.58 o
   2  12   9     2011.22     2324.12    263.56 o
   3  12   9    13291.34    13754.16    714.64 o
   4  12   9    33278.62    32093.77   1064.37 o
   5  12   9    72483.70    70099.10   1905.42 o
   6  12   9       82.73      100.78    303.57 o
   7  12   9     7153.52     6982.83    619.42 o
   8  12   9     8895.92     9060.31    555.95 o
   9  12   9    13407.76    14725.99   1380.09 o
  10  12   9     9947.70    10412.02   1012.12 o
  11  12   9       43.71     -319.39    413.70 o
  12  12   9     3370.11     2584.79    620.28 o
 -15  13   9     9474.72     9792.14   1172.51 o
 -14  13   9      227.82     1017.83    642.91 o
 -13  13   9    24756.40    25629.81   1616.18 o
 -12  13   9        2.84       25.26    463.84 o
 -11  13   9     2702.16     3574.73    901.09 o
 -10  13   9    21628.80    22464.24   1349.92 o
  -9  13   9    26799.67    23352.34   3858.86 o
  -8  13   9     6935.98     7022.46   1853.94 o
  -7  13   9     7511.56     7503.84    721.42 o
  -6  13   9    27877.66    27150.48   1037.72 o
  -5  13   9     8599.94     8497.60    542.24 o
  -4  13   9    45901.20    45432.60   1251.85 o
  -3  13   9    14495.92    14459.21    592.18 o
  -2  13   9       32.93       91.73    177.79 o
  -1  13   9      348.19      469.89    192.02 o
   0  13   9     9197.74     9382.96    425.72 o
   1  13   9     9817.60     9880.24    505.60 o
   2  13   9     1583.68     1489.84    299.88 o
   3  13   9      284.89      672.01    251.99 o
   4  13   9     1301.16      587.56    285.56 o
   5  13   9    15811.12    15185.14    724.10 o
   6  13   9     4416.17     4675.92    548.75 o
   7  13   9    17039.37    17502.18    732.89 o
   8  13   9       37.37     -149.37    286.89 o
   9  13   9     7341.35     6993.28    982.98 o
  10  13   9      766.04      165.16    418.06 o
  11  13   9     1917.88     2506.57    660.96 o
  12  13   9      584.91     -371.33    472.21 o
 -14  14   9     9418.52    11231.24   1189.89 o
 -13  14   9     1080.18     1847.81    709.09 o
 -12  14   9      228.80     -209.98    513.99 o
 -11  14   9    54423.88    53569.93   2375.85 o
 -10  14   9     1491.47     1493.35    558.39 o
  -9  14   9    10276.41    10368.97    915.43 o
  -8  14   9     1715.18     1434.78   1007.97 o
  -7  14   9    55007.98    52981.84   2149.14 o
  -6  14   9      800.60      135.68    548.80 o
  -5  14   9     2791.21     2575.02    360.04 o
  -4  14   9     3557.32     3126.17    315.55 o
  -3  14   9      870.30      932.74    231.16 o
  -2  14   9      405.47      184.40    202.45 o
  -1  14   9    10356.80    10445.52    513.37 o
   0  14   9     2345.39     2364.08    321.28 o
   1  14   9     4350.39     4516.93    364.65 o
   2  14   9      308.23      363.88    220.36 o
   3  14   9     3669.61     3698.43    360.44 o
   4  14   9       25.68      -55.63    251.55 o
   5  14   9    56577.70    56342.59   1623.18 o
   6  14   9      412.41      236.83    386.29 o
   7  14   9      483.40      737.41    303.69 o
   8  14   9    14596.97    14341.20   1219.87 o
   9  14   9    17968.44    19247.89    833.96 o
  10  14   9     1968.53     1397.52    464.07 o
  11  14   9      789.31      419.04    572.41 o
 -14  15   9       34.16       69.80   1024.27 o
 -13  15   9      324.19       71.22    567.82 o
 -12  15   9      393.44      338.03    567.81 o
 -11  15   9      171.12      458.52    712.24 o
 -10  15   9     2340.20     3138.27    647.66 o
  -9  15   9     6167.15     5819.40    736.00 o
  -8  15   9     2126.24     2003.92    528.97 o
  -7  15   9      499.55     1067.58    447.12 o
  -6  15   9    12025.56    12891.14    895.59 o
  -5  15   9    14412.01    11798.76    828.92 o
  -4  15   9    27673.19    28146.11   1309.77 o
  -3  15   9     3296.45     3205.48    392.38 o
  -2  15   9     1315.13     1193.87    262.89 o
  -1  15   9     9208.70     8998.17    436.51 o
   0  15   9    14159.44    14050.00    552.60 o
   1  15   9      511.59      329.85    212.70 o
   2  15   9      640.81      683.45    241.96 o
   3  15   9    19065.10    19293.56   1379.33 o
   4  15   9      377.19      297.92    255.54 o
   5  15   9       27.64     -148.07    265.12 o
   6  15   9       15.58     -220.60    240.79 o
   7  15   9     6165.01     6037.77    482.17 o
   8  15   9      394.28     -211.90    285.92 o
   9  15   9       64.12      174.64    365.19 o
  10  15   9     4270.92     5649.85    758.27 o
  11  15   9     1482.75     1478.82    619.39 o
 -13  16   9     2014.36     1688.69    705.94 o
 -12  16   9     1405.01     1553.92    649.50 o
 -11  16   9     3130.15     3321.32    741.35 o
 -10  16   9      186.29      650.90    528.46 o
  -9  16   9      445.29      529.39    454.15 o
  -8  16   9      145.26     -372.89    372.89 o
  -7  16   9    11568.04     9799.16    832.59 o
  -6  16   9     2688.33     3053.33    549.95 o
  -5  16   9      521.02      333.43    499.43 o
  -4  16   9    22504.27    20428.99   1755.68 o
  -3  16   9    18577.89    18261.04    829.94 o
  -2  16   9     6901.30     7028.82    977.97 o
  -1  16   9     4411.92     3955.33    423.43 o
   0  16   9     9625.40     9109.68    524.24 o
   1  16   9       81.76     -250.28    250.28 o
   2  16   9    11900.55    10604.08    793.07 o
   3  16   9      131.50       -1.43    334.06 o
   4  16   9    15971.31    15726.59    848.93 o
   5  16   9     6485.38     5735.19    489.45 o
   6  16   9     6724.84     6642.40    543.11 o
   7  16   9     8093.97     8775.67    887.73 o
   8  16   9     2550.26     1714.02    428.10 o
   9  16   9       42.02     -182.50    361.73 o
  10  16   9     1042.11      809.75    540.41 o
 -13  17   9       57.53     -239.25    581.30 o
 -12  17   9     6969.67     7849.63    998.10 o
 -11  17   9      189.69      229.27    548.45 o
 -10  17   9      281.98      -51.17    472.17 o
  -9  17   9      773.71     -205.95    485.98 o
  -8  17   9     4015.06     4064.63    664.40 o
  -7  17   9    12501.43    12771.22   1710.15 o
  -6  17   9      897.37      542.93    423.58 o
  -5  17   9    17722.45    17424.64   1038.76 o
  -4  17   9     4222.12     3581.17    506.13 o
  -3  17   9     1706.06     1910.60    734.77 o
  -2  17   9      609.85      720.98    286.49 o
  -1  17   9    22512.99    22678.70    874.73 o
   0  17   9     7678.72     8087.16    498.45 o
   1  17   9    13309.64    13319.37    693.02 o
   2  17   9      125.12      344.71    275.94 o
   3  17   9     6436.53     6375.96    524.12 o
   4  17   9        3.65      289.69    268.01 o
   5  17   9    29930.28    31074.71   1986.38 o
   6  17   9     1788.39     1651.41    384.97 o
   7  17   9    12174.06    13530.08    852.04 o
   8  17   9      753.90      824.57    406.43 o
   9  17   9      919.37       18.44    526.28 o
  10  17   9     1000.67      374.08    533.41 o
 -12  18   9      138.05      -78.36    601.75 o
 -11  18   9     2089.61      978.21    617.72 o
 -10  18   9     1685.89     1323.99    621.42 o
  -9  18   9     3447.89     3527.16    711.90 o
  -8  18   9      664.96      441.85    653.29 o
  -7  18   9     2663.98     3067.89    650.89 o
  -6  18   9    24199.06    25187.98   1334.36 o
  -5  18   9     4885.20     5417.84    710.32 o
  -4  18   9       43.74     -263.58    319.49 o
  -3  18   9    11609.45    11192.82    784.15 o
  -2  18   9    18239.11    18414.00    859.32 o
  -1  18   9     2375.60     2071.29    338.84 o
   0  18   9    10173.33     9879.27    550.24 o
   1  18   9    10164.36    10266.89    619.42 o
   2  18   9    21058.24    20456.15    906.56 o
   3  18   9     8628.27     8906.86    545.79 o
   4  18   9    14435.83    14349.50    742.45 o
   5  18   9     1112.15      858.76    378.28 o
   6  18   9    23088.46    24164.67   1012.86 o
   7  18   9        0.10       43.49    355.11 o
   8  18   9      891.73      676.08    412.65 o
   9  18   9     9270.94     8949.14    908.84 o
 -11  19   9       28.06      486.24    625.46 o
 -10  19   9     3655.83     4081.98   1233.72 o
  -9  19   9     4125.97     3380.04    713.55 o
  -8  19   9    12562.79    15098.75   1120.24 o
  -7  19   9     2005.02      509.52    484.29 o
  -6  19   9     2715.29     3277.73   1339.17 o
  -5  19   9      793.61      379.64    428.89 o
  -4  19   9     3206.19     3348.00    548.86 o
  -3  19   9      849.91      953.32    492.72 o
  -2  19   9     1311.39     1249.98    397.82 o
  -1  19   9     9000.64     8763.50    753.97 o
   0  19   9      159.38     -236.05    236.05 o
   1  19   9     2705.12     2717.12    366.53 o
   2  19   9      376.03      260.69    404.02 o
   3  19   9     2405.82     2404.12    341.83 o
   4  19   9     1044.56     1512.44    359.40 o
   5  19   9     6320.03     5798.12    506.35 o
   6  19   9     5414.31     4646.15    525.36 o
   7  19   9     3224.96     3782.13    514.16 o
   8  19   9       91.50       22.05    399.54 o
 -10  20   9     4021.46     5435.35    872.71 o
  -9  20   9      128.43     -510.85    510.85 o
  -8  20   9     2828.03     2883.26    645.65 o
  -7  20   9     1780.56     1675.72    560.34 o
  -6  20   9     1405.19     1660.32    521.19 o
  -5  20   9    25919.23    29999.78   1461.06 o
  -4  20   9    11486.08    13478.24   1458.99 o
  -3  20   9     3439.25     2382.88    484.95 o
  -2  20   9      711.75     1030.48    397.08 o
  -1  20   9      815.27      739.73    314.43 o
   0  20   9    13699.87    14107.15    962.59 o
   1  20   9     1452.32     1460.71    594.28 o
   2  20   9     9817.23    10797.79    889.37 o
   3  20   9    18645.95    19123.67   1157.78 o
   4  20   9    22339.21    23214.93   1311.95 o
   5  20   9     3173.01     2638.92    637.87 o
   6  20   9    32602.35    32942.35   1609.50 o
   7  20   9     2004.41     1598.13    630.23 o
  -9  21   9     1473.75     1235.38    613.11 o
  -8  21   9     3635.70     4837.71   1164.22 o
  -7  21   9      100.01     -279.56    510.68 o
  -6  21   9     1166.71     1630.62    892.46 o
  -5  21   9      158.81     -268.10    545.45 o
  -4  21   9      311.71     -137.55    439.04 o
  -3  21   9     3819.69     3794.56    557.36 o
  -2  21   9    13204.20    12797.82    761.60 o
  -1  21   9     3862.40     3261.48    783.04 o
   0  21   9      625.30     1042.96    473.48 o
   1  21   9     6084.31     5915.17    693.06 o
   2  21   9     1454.26     1215.50    528.66 o
   3  21   9       50.80     -363.94    516.66 o
   4  21   9        0.77     -316.55    458.10 o
   5  21   9      401.95      273.42    526.09 o
   6  21   9       18.48       82.90    513.46 o
  -7  22   9     1902.98     1931.59    547.36 o
  -6  22   9      260.00      190.64    457.51 o
  -5  22   9      178.07      309.22    420.32 o
  -4  22   9     7957.57     9150.38   1158.09 o
  -3  22   9     1857.53     2191.34    470.55 o
  -2  22   9        5.31      -41.22    539.37 o
  -1  22   9      413.94      197.33    588.88 o
   0  22   9    17166.12    18135.89   1430.70 o
   1  22   9     4673.20     5139.32    637.06 o
   2  22   9     2057.46     2207.24    626.74 o
   3  22   9     1798.73     2554.83    635.26 o
   4  22   9     4276.36     3975.68   1119.64 o
  -5  23   9        0.80     -258.37    418.68 o
  -4  23   9      512.93     -114.91    644.18 o
  -3  23   9     3964.16     3838.23    916.90 o
  -2  23   9     1532.56     1673.10    717.19 o
  -1  23   9    11600.45    11765.92   1227.80 o
   0  23   9        0.86      542.57    523.50 o
   1  23   9     1302.98      601.42    509.49 o
   2  23   9     2629.09     2739.75    664.94 o
 -17   0  10     2399.88     2796.05    814.94 o
 -16   0  10     7819.17     8390.23   1110.15 o
 -15   0  10     9353.07    10506.54   1984.31 o
 -14   0  10     2031.77     2221.77    658.38 o
 -13   0  10    48346.39    51143.92   4979.94 o
 -12   0  10    56865.90    56501.45   2428.46 o
 -11   0  10    50586.18    52263.34   2350.02 o
 -10   0  10     7473.51     7274.64    757.64 o
  -9   0  10     3168.24     3678.38    343.52 o
  -8   0  10       10.02       -8.24    186.65 o
  -7   0  10   102867.66   103448.05   3556.51 o
  -6   0  10     2893.67     2531.74    458.08 o
  -5   0  10    49804.55    49939.06   1942.92 o
  -4   0  10    16194.79    16017.55    909.00 o
  -3   0  10     3208.77     2548.62    429.51 o
  -2   0  10      488.26      578.85    456.29 o
  -1   0  10    13707.85    15423.22   1138.82 o
   0   0  10    24693.63    24435.68   1144.60 o
   1   0  10     2552.15     2743.67    438.53 o
   2   0  10      804.52      925.96    343.26 o
   3   0  10    80441.96    78046.59   2327.47 o
   4   0  10     8167.83     7693.89    703.36 o
   5   0  10    92100.60    88684.09   4319.47 o
   6   0  10    16512.97    15193.10   1021.71 o
   7   0  10    18566.30    20555.97   1237.26 o
   8   0  10      281.95      733.59    489.18 o
   9   0  10    81038.11    79276.05   3105.74 o
  10   0  10     5965.67     6449.67   1496.86 o
  11   0  10    42178.00    41632.99   2105.76 o
  12   0  10     8168.87     9032.84   1105.26 o
  13   0  10     5400.34     5595.39   1185.79 o
  14   0  10     1226.90     1970.50    814.12 o
 -17   1  10     5948.60     6644.25   1040.49 o
 -16   1  10       50.49     -389.17    389.17 o
 -15   1  10     5782.92     6889.85    722.97 o
 -14   1  10     5417.82     4573.55    691.69 o
 -13   1  10      360.43      490.39    344.53 o
 -12   1  10      573.88      435.10    332.18 o
 -11   1  10     1794.40      922.28    530.76 o
 -10   1  10     2325.00     2281.57    371.47 o
  -9   1  10      374.28      780.63    273.59 o
  -8   1  10     4441.36     4986.00    270.06 o
  -7   1  10     9023.61     9923.37    553.59 o
  -6   1  10    10402.13     9912.91    601.88 o
  -5   1  10    12214.55    11740.31    551.41 o
  -4   1  10     2630.08     3140.45    314.86 o
  -3   1  10     8978.73     9333.04    478.87 o
  -2   1  10     8267.78     8397.77    456.46 o
  -1   1  10     1753.53     1802.51    260.93 o
   0   1  10     6446.27     5728.26    387.40 o
   1   1  10     1234.57     1448.34    260.14 o
   2   1  10     3507.81     3813.62    313.78 o
   3   1  10    20677.13    20950.88    641.06 o
   4   1  10     4083.37     4520.12    392.33 o
   5   1  10    14312.54    15170.71    694.96 o
   6   1  10    11322.68    12216.33    751.45 o
   7   1  10        8.06      -20.56    272.71 o
   8   1  10     2547.52     3906.97    471.59 o
   9   1  10     4458.84     4804.08    542.22 o
  10   1  10    16625.43    15799.52    872.29 o
  11   1  10     2019.23     2163.15    490.83 o
  12   1  10     4625.61     5135.72    633.56 o
  13   1  10      337.24      343.67    479.29 o
  14   1  10       89.10      628.59    518.58 o
 -17   2  10      125.62      399.47    470.36 o
 -16   2  10    12098.61    12301.25    881.18 o
 -15   2  10     1650.97     1969.56    473.45 o
 -14   2  10      332.20      162.88    355.19 o
 -13   2  10     6708.32     7273.22    621.35 o
 -12   2  10    11852.83    12190.92    731.22 o
 -11   2  10     2459.78     2518.80    406.68 o
 -10   2  10    37715.93    37425.92   1226.29 o
  -9   2  10       59.60      143.27    245.11 o
  -8   2  10      131.44      325.83    247.53 o
  -7   2  10    36640.78    36757.34   1135.31 o
  -6   2  10   118856.13   122470.52   2876.83 o
  -5   2  10    15453.63    16930.90    718.52 o
  -4   2  10    35288.29    33141.55   1006.59 o
  -3   2  10     2119.64     2223.55    295.80 o
  -2   2  10    16693.44    15889.10    627.54 o
  -1   2  10       40.14      397.33    198.18 o
   0   2  10    61052.17    59916.30   1546.36 o
   1   2  10      634.04      304.13    226.78 o
   2   2  10     8962.08     8658.03    436.67 o
   3   2  10    22119.85    22802.88    810.13 o
   4   2  10    17347.79    17029.59    637.85 o
   5   2  10   106952.31   106546.00   2594.95 o
   6   2  10    11579.19    12913.93    672.75 o
   7   2  10      229.39      246.69    295.13 o
   8   2  10      107.86      130.99    368.46 o
   9   2  10    69461.31    70545.16   2010.68 o
  10   2  10     6971.28     7241.26    683.10 o
  11   2  10     6639.36     7355.50    631.95 o
  12   2  10     1874.21     1369.23    616.13 o
  13   2  10    11775.65    11952.38    924.04 o
  14   2  10      384.13     1495.78    554.39 o
 -17   3  10     9204.11     8528.53    812.28 o
 -16   3  10    13435.21    12786.38   1014.90 o
 -15   3  10     6990.66     7951.39    725.32 o
 -14   3  10       90.67      537.25    377.79 o
 -13   3  10      466.63     -325.82    325.82 o
 -12   3  10     3649.80     3193.07    464.46 o
 -11   3  10      161.15     -175.87    276.39 o
 -10   3  10       37.71      -14.45    254.75 o
  -9   3  10      130.19      128.55    301.91 o
  -8   3  10     4911.78     4697.28    418.05 o
  -7   3  10     5738.06     5659.45    429.86 o
  -6   3  10    19112.50    19528.68    746.42 o
  -5   3  10     1060.43     1345.89    255.97 o
  -4   3  10      946.77     1160.05    242.77 o
  -3   3  10    21076.48    21342.17    931.18 o
  -2   3  10    39900.64    40107.41   1138.59 o
  -1   3  10    42640.84    43141.62   1194.50 o
   0   3  10    44327.12    43777.21   1208.18 o
   1   3  10     5230.48     5009.80    367.13 o
   2   3  10        4.36       12.57    177.64 o
   3   3  10    32034.41    31468.40    994.68 o
   4   3  10     4907.91     4410.88    358.45 o
   5   3  10     3158.82     3245.56    336.63 o
   6   3  10     2538.07     2815.86    381.90 o
   7   3  10    22543.43    21346.14    889.49 o
   8   3  10     8305.81     7878.22    928.69 o
   9   3  10     4382.27     3580.42    500.66 o
  10   3  10     5170.82     6601.79    576.97 o
  11   3  10      316.24     -297.32    392.77 o
  12   3  10      102.47       46.33    548.05 o
  13   3  10       25.94     -124.46    451.58 o
  14   3  10    19226.90    18342.34   1852.26 o
 -17   4  10      970.43      499.70    490.46 o
 -16   4  10        7.28     -155.05    436.25 o
 -15   4  10    11867.92    12125.24    837.05 o
 -14   4  10       55.06      443.76    379.94 o
 -13   4  10     5461.75     6230.35    587.09 o
 -12   4  10      537.35      534.41    311.17 o
 -11   4  10     4594.37     3539.76    443.13 o
 -10   4  10     4039.22     4540.36    453.67 o
  -9   4  10     1245.64      864.37    521.71 o
  -8   4  10       75.63      289.58    237.90 o
  -7   4  10     4353.73     4760.66    404.99 o
  -6   4  10    77062.13    76583.67   1692.74 o
  -5   4  10    18572.17    18557.24    706.33 o
  -4   4  10    15411.64    15629.30    631.41 o
  -3   4  10    30663.91    28380.87   1004.23 o
  -2   4  10    13811.13    13535.33    570.20 o
  -1   4  10     8021.63     8324.17    446.82 o
   0   4  10    62679.79    60752.05   1557.51 o
   1   4  10    48283.67    46883.60   1162.04 o
   2   4  10     2054.22     2110.93    293.43 o
   3   4  10    15664.29    16223.42    849.55 o
   4   4  10      147.42       42.68    232.54 o
   5   4  10       43.23      205.80    249.40 o
   6   4  10    12692.95    11680.15    560.49 o
   7   4  10     3715.72     4515.09    463.33 o
   8   4  10     2128.46     1361.80    445.40 o
   9   4  10        4.43      -78.04    299.17 o
  10   4  10     1692.19     1819.80    458.97 o
  11   4  10       46.12      423.23    447.19 o
  12   4  10      361.98      303.46    456.24 o
  13   4  10     4949.79     5629.22    847.19 o
  14   4  10     1746.46     1239.48    737.61 o
 -17   5  10       59.49     -150.46    440.23 o
 -16   5  10     1681.29     2255.52    535.61 o
 -15   5  10     3379.39     3738.37    587.07 o
 -14   5  10       98.97      660.63    401.28 o
 -13   5  10      706.09     1091.76    381.66 o
 -12   5  10     2372.60     2483.35    433.62 o
 -11   5  10      586.60     -216.33    361.68 o
 -10   5  10    10386.38    10516.16    627.81 o
  -9   5  10      584.50      143.88    249.68 o
  -8   5  10     1953.97     1804.34    311.86 o
  -7   5  10     7605.73     7026.01    468.31 o
  -6   5  10    36677.64    35776.63    926.81 o
  -5   5  10     6036.88     5934.08    338.53 o
  -4   5  10    19088.56    18576.71    608.01 o
  -3   5  10    12259.47    12586.54    496.81 o
  -2   5  10    11059.57    11465.50    522.98 o
  -1   5  10    26425.72    24897.11    811.03 o
   0   5  10     4363.99     4350.18    334.68 o
   1   5  10     6148.16     5576.12    355.53 o
   2   5  10    10225.33     9552.22    496.31 o
   3   5  10    27036.41    27129.26    895.34 o
   4   5  10       56.47     -254.79    261.37 o
   5   5  10    10266.85    10720.62    770.84 o
   6   5  10      719.24      416.24    230.70 o
   7   5  10    35337.44    34995.28    972.33 o
   8   5  10       29.26      127.10    277.00 o
   9   5  10      155.04     -166.66    320.34 o
  10   5  10      602.56      539.45    412.32 o
  11   5  10     4337.62     3877.86    613.91 o
  12   5  10     2541.50     3219.51    592.58 o
  13   5  10     1120.89      776.98    510.26 o
  14   5  10     1050.17      498.26    523.79 o
 -17   6  10    20356.74    19617.51   1648.79 o
 -16   6  10     5354.94     6067.20    683.00 o
 -15   6  10     5525.16     4650.66    615.15 o
 -14   6  10     3695.16     4165.10    561.13 o
 -13   6  10    35483.86    37983.84   1353.63 o
 -12   6  10     5563.63     5937.37    559.55 o
 -11   6  10    15151.83    14917.32    861.17 o
 -10   6  10      918.35     1480.24    338.36 o
  -9   6  10     3861.43     4201.56    509.31 o
  -8   6  10     6761.62     7005.46    781.33 o
  -7   6  10    22676.54    23948.50    862.72 o
  -6   6  10      126.74      225.68    156.32 o
  -5   6  10   297466.38   284945.75   5501.74 o
  -4   6  10      493.91      226.31    176.95 o
  -3   6  10    61716.89    61083.84   1403.79 o
  -2   6  10    66753.20    67978.74   1529.05 o
  -1   6  10    89422.65    87942.72   1905.51 o
   0   6  10      155.57       88.71    167.78 o
   1   6  10    93870.34    93174.72   1851.80 o
   2   6  10    25819.32    25733.80    782.98 o
   3   6  10    21010.19    19760.81    686.88 o
   4   6  10       15.16      239.86    211.57 o
   5   6  10      140.57      271.18    237.20 o
   6   6  10      236.36       80.32    258.84 o
   7   6  10     1200.43     1181.68    281.73 o
   8   6  10        0.58      423.35    353.38 o
   9   6  10     8460.34     7708.06   1086.97 o
  10   6  10     5878.40     5161.30    746.88 o
  11   6  10      146.25      206.01    516.23 o
  12   6  10      282.69      832.57    515.81 o
  13   6  10       50.92      469.55    491.93 o
 -17   7  10      609.41      352.24    861.20 o
 -16   7  10    19898.31    18347.56   1247.09 o
 -15   7  10        2.53     -348.11    348.11 o
 -14   7  10    21682.68    24561.72   1105.88 o
 -13   7  10       27.36      241.80    366.80 o
 -12   7  10    15846.59    16195.60    832.39 o
 -11   7  10     6253.65     5884.94    529.04 o
 -10   7  10     6394.92     6775.75    527.15 o
  -9   7  10      891.36      658.12    276.38 o
  -8   7  10      306.79      617.48    251.82 o
  -7   7  10     3547.80     3010.94    502.11 o
  -6   7  10     8514.28     8557.63    391.25 o
  -5   7  10     5801.18     5246.65    320.02 o
  -4   7  10     2471.64     1904.83    234.58 o
  -3   7  10     1663.02     1859.87    236.73 o
  -2   7  10     8498.31     8614.30    404.40 o
  -1   7  10      185.59      280.85    184.65 o
   0   7  10    12328.07    12139.44    604.06 o
   1   7  10     2084.93     2629.24    305.66 o
   2   7  10      653.78      485.41    243.83 o
   3   7  10      336.97       60.53    190.46 o
   4   7  10      608.93      791.78    232.66 o
   5   7  10       42.16     -111.73    240.38 o
   6   7  10    69193.69    69174.41   1693.32 o
   7   7  10     1745.87     1725.21    445.19 o
   8   7  10    15665.95    16884.99    960.93 o
   9   7  10     2201.83     1765.53    449.10 o
  10   7  10     9334.29     9107.95    839.31 o
  11   7  10     3918.53     3990.90    781.26 o
  12   7  10     4557.86     4864.90    661.02 o
  13   7  10      310.08      108.83    486.33 o
 -16   8  10     2760.31     2163.11    626.88 o
 -15   8  10      741.48      458.64    484.58 o
 -14   8  10     1835.21     1682.56    457.37 o
 -13   8  10     3256.01     4046.24    618.76 o
 -12   8  10     1869.54     1931.31    426.85 o
 -11   8  10     2393.55     1972.45    387.16 o
 -10   8  10    18654.14    18088.87    819.66 o
  -9   8  10      775.34      982.77    294.49 o
  -8   8  10      772.07     1426.48    298.06 o
  -7   8  10     1253.52     1138.14    283.05 o
  -6   8  10    26234.66    26920.74    761.60 o
  -5   8  10     5407.47     5616.90    368.63 o
  -4   8  10    60572.54    57180.67   1327.27 o
  -3   8  10     3865.65     4206.40    365.61 o
  -2   8  10     8867.32     9590.03    422.18 o
  -1   8  10     3953.82     3951.26    421.11 o
   0   8  10     2821.74     2651.48    220.56 o
   1   8  10       12.52       87.04    164.15 o
   2   8  10    11092.34    12134.95    504.16 o
   3   8  10      126.28      501.04    276.14 o
   4   8  10     1187.25     1044.03    246.29 o
   5   8  10       96.87       -3.72    258.80 o
   6   8  10    27677.47    28380.44   1305.86 o
   7   8  10     7947.25     8513.61    624.64 o
   8   8  10      105.28      252.18    340.42 o
   9   8  10     1254.09     1642.04    432.00 o
  10   8  10      240.49       -6.66    368.03 o
  11   8  10     5512.07     5538.61    667.86 o
  12   8  10      864.87      987.96    497.94 o
  13   8  10       29.24      107.12    488.18 o
 -16   9  10    12161.98    14136.17   2764.13 o
 -15   9  10     4934.65     4263.91    897.67 o
 -14   9  10      285.82     -309.69    401.50 o
 -13   9  10       19.36      -16.71    318.31 o
 -12   9  10     1426.34     1700.19    401.04 o
 -11   9  10     1498.96     1177.34    351.69 o
 -10   9  10       49.26       20.97    272.32 o
  -9   9  10       91.07      362.84    271.97 o
  -8   9  10     1030.27      602.57    272.35 o
  -7   9  10     1959.22     1794.10    324.16 o
  -6   9  10     1488.79     1412.53    266.35 o
  -5   9  10     2892.47     3176.86    273.01 o
  -4   9  10     1305.95     1250.25    216.64 o
  -3   9  10      736.65      625.76    187.88 o
  -2   9  10     2575.08     2673.04    320.45 o
  -1   9  10      327.96      463.42    166.02 o
   0   9  10    17130.61    17794.23    539.50 o
   1   9  10        4.74      -90.63    133.99 o
   2   9  10    14846.68    14827.51    492.72 o
   3   9  10      169.67      -13.35    237.10 o
   4   9  10     1684.92     1468.84    318.05 o
   5   9  10     3610.34     3303.01    436.39 o
   6   9  10       12.95     -224.26    434.03 o
   7   9  10      104.86       87.10    299.12 o
   8   9  10    16685.32    16845.72    889.19 o
   9   9  10     1163.69      897.05    405.08 o
  10   9  10     6021.36     7716.66    711.40 o
  11   9  10     3079.75     3272.03    578.99 o
  12   9  10     1275.26     1753.30    575.03 o
  13   9  10       14.23      409.42    509.15 o
 -16  10  10    26997.38    24522.06   1769.91 o
 -15  10  10    10636.04     8977.18   1152.24 o
 -14  10  10     5863.56     6979.29   2365.83 o
 -13  10  10      407.00      931.12    471.25 o
 -12  10  10    20358.67    21104.72    948.61 o
 -11  10  10       40.65     -117.66    293.38 o
 -10  10  10    14811.60    14979.81    935.61 o
  -9  10  10     2406.79     2618.58    379.19 o
  -8  10  10      695.05      809.15    272.83 o
  -7  10  10     8276.35     8361.85    675.21 o
  -6  10  10    14293.69    15301.51    549.70 o
  -5  10  10    34940.30    36053.86    941.66 o
  -4  10  10      124.93      162.58    175.32 o
  -3  10  10    26316.75    27090.94    762.86 o
  -2  10  10    22354.70    21923.73    828.28 o
  -1  10  10     4147.80     4330.03    431.85 o
   0  10  10      454.41      715.60    181.91 o
   1  10  10    19189.33    19189.93    659.07 o
   2  10  10     2270.24     2077.49    352.17 o
   3  10  10     4875.83     4526.56    415.17 o
   4  10  10       90.35      -17.50    236.67 o
   5  10  10    30203.47    30772.31   1085.86 o
   6  10  10       21.81      252.63    293.21 o
   7  10  10      888.46     1166.63    420.21 o
   8  10  10      536.54      209.77    365.08 o
   9  10  10    27397.51    24957.23   1111.44 o
  10  10  10       44.06      -30.22    500.60 o
  11  10  10    27358.16    28086.89   1274.29 o
  12  10  10     3890.83     3340.92   1088.36 o
 -15  11  10     1597.40     1931.77    775.03 o
 -14  11  10    17103.22    16432.57   1361.40 o
 -13  11  10      359.32     1281.92   1015.16 o
 -12  11  10      806.29      913.39    549.04 o
 -11  11  10      185.94      107.66    568.45 o
 -10  11  10    14341.72    14574.16    848.19 o
  -9  11  10     5293.31     5129.65    701.91 o
  -8  11  10    19610.55    20714.59   1076.18 o
  -7  11  10     1345.54     1034.20    277.05 o
  -6  11  10      845.21     1232.12    262.91 o
  -5  11  10    12765.75    13316.60    748.22 o
  -4  11  10    21099.79    19962.82    631.11 o
  -3  11  10      325.53      366.45    187.19 o
  -2  11  10     9998.33    11055.67    519.09 o
  -1  11  10      167.34      222.23    195.74 o
   0  11  10       20.14       -3.94    169.00 o
   1  11  10      430.14      119.90    193.46 o
   2  11  10     3636.52     3812.79    382.17 o
   3  11  10     1011.61      799.05    318.79 o
   4  11  10     6610.68     6494.91    493.10 o
   5  11  10     1680.89     1784.97    358.08 o
   6  11  10    25787.12    26360.66   1672.51 o
   7  11  10       48.31       62.36    368.86 o
   8  11  10     1341.51     1654.62    430.66 o
   9  11  10     1168.35     1233.18    433.76 o
  10  11  10    25476.64    26002.79   1187.08 o
  11  11  10      683.96      705.16    458.15 o
  12  11  10      599.53     1054.21    501.73 o
 -15  12  10     7057.08     6534.64   1030.76 o
 -14  12  10     1032.07       -2.31    583.16 o
 -13  12  10     1869.22     2609.60   1331.02 o
 -12  12  10    50291.36    50517.93   3197.90 o
 -11  12  10     5127.29     3703.62    725.96 o
 -10  12  10    10722.60    11443.23    996.75 o
  -9  12  10     1999.23     1401.38    395.83 o
  -8  12  10    20262.37    20515.40    938.41 o
  -7  12  10     6063.05     6359.65    874.47 o
  -6  12  10     6300.22     7006.78    573.98 o
  -5  12  10    30590.30    31416.60    978.88 o
  -4  12  10     3759.98     3818.94    448.33 o
  -3  12  10     7153.89     6561.21    420.28 o
  -2  12  10     1597.58     1499.90    288.22 o
  -1  12  10     5774.74     5817.11    373.98 o
   0  12  10        7.49        1.01    187.61 o
   1  12  10     1483.12     1442.64    272.04 o
   2  12  10     4849.55     4656.81    403.79 o
   3  12  10      283.58      387.86    244.02 o
   4  12  10     7499.07     7380.29    601.74 o
   5  12  10     5745.09     6521.13    521.24 o
   6  12  10     7280.27     5763.58    526.24 o
   7  12  10     1040.56      830.61    362.87 o
   8  12  10    16340.30    16419.22    751.35 o
   9  12  10    16136.38    16132.17    912.68 o
  10  12  10      862.84     1556.94    458.90 o
  11  12  10    19617.85    20147.74   1090.33 o
  12  12  10     5924.31     6323.35   1070.65 o
 -15  13  10     2669.34     3191.33   1341.56 o
 -14  13  10     4249.50     3862.07   1111.98 o
 -13  13  10      281.47       23.84    579.97 o
 -12  13  10     1791.94     1019.30    560.30 o
 -11  13  10     2083.88     2261.29    634.00 o
 -10  13  10    27897.37    27103.73   1734.11 o
  -9  13  10        3.45      307.77    442.59 o
  -8  13  10    26570.17    23719.75   1325.88 o
  -7  13  10      359.73     -198.02    262.39 o
  -6  13  10       83.23        4.09    260.01 o
  -5  13  10        2.24       91.58    204.03 o
  -4  13  10    30470.59    30758.12    971.45 o
  -3  13  10     1765.33     1704.03    267.19 o
  -2  13  10     5344.06     5763.47    401.73 o
  -1  13  10     3101.50     2959.23    328.11 o
   0  13  10     2783.38     2462.33    295.11 o
   1  13  10      150.82      142.03    236.83 o
   2  13  10     8443.90     8764.47    548.88 o
   3  13  10      868.29      587.59    269.69 o
   4  13  10    13477.00    13399.75    682.46 o
   5  13  10     5913.32     5731.68    733.60 o
   6  13  10     1639.85     1566.69    364.67 o
   7  13  10      654.48      555.03    348.91 o
   8  13  10     1961.45     1598.60    368.84 o
   9  13  10     1649.63     1568.15    475.19 o
  10  13  10     1358.67      827.86    451.75 o
  11  13  10     2355.83     1903.02    518.03 o
 -14  14  10     2234.80     1232.78    876.16 o
 -13  14  10        4.50     -525.96    525.96 o
 -12  14  10    22093.48    22013.69   2576.72 o
 -11  14  10      817.78     1437.71    602.81 o
 -10  14  10    24887.06    23967.65   1437.44 o
  -9  14  10      601.13      324.49    433.27 o
  -8  14  10     8572.46    10211.14    883.46 o
  -7  14  10      762.40     1132.30    429.53 o
  -6  14  10   100288.54    98797.06   5527.30 o
  -5  14  10     3716.55     3852.77    536.65 o
  -4  14  10     1340.03     1017.51    522.18 o
  -3  14  10       12.25      -96.86    201.21 o
  -2  14  10    12964.80    13289.06    623.60 o
  -1  14  10     1001.98     1457.50    272.74 o
   0  14  10    25849.73    25328.83    801.22 o
   1  14  10      117.08       93.64    210.50 o
   2  14  10    18150.08    18881.54    756.78 o
   3  14  10     1083.28     1043.73    462.13 o
   4  14  10        1.45      609.30    281.59 o
   5  14  10     9704.60    10034.20    613.65 o
   6  14  10     4559.13     4211.49    487.73 o
   7  14  10     6310.14     6328.21    501.38 o
   8  14  10    11059.27    10562.75    678.41 o
   9  14  10    11591.40    11476.83   1013.50 o
  10  14  10        6.40      -22.49    402.52 o
  11  14  10        6.49     -247.55    447.79 o
 -14  15  10    18898.07    18238.49   2690.80 o
 -13  15  10      616.64      105.15    593.38 o
 -12  15  10      855.13      310.33    611.89 o
 -11  15  10      216.48     -456.54    481.01 o
 -10  15  10     2197.92     3323.69    686.79 o
  -9  15  10       41.09       38.72    417.79 o
  -8  15  10     2139.47     2255.09    562.86 o
  -7  15  10      330.61       10.15    548.32 o
  -6  15  10      553.57      537.51    414.53 o
  -5  15  10      916.84     1317.52    796.60 o
  -4  15  10      330.96        7.66    393.82 o
  -3  15  10      823.13      469.10    280.22 o
  -2  15  10      193.62       79.06    209.36 o
  -1  15  10      213.97      677.17    225.32 o
   0  15  10      403.73      441.64    261.53 o
   1  15  10     3401.68     3922.75    424.91 o
   2  15  10     1077.71      684.79    329.44 o
   3  15  10      137.05      170.04    337.74 o
   4  15  10    19826.71    19790.01    920.94 o
   5  15  10     6382.63     6891.97    532.94 o
   6  15  10     1604.14      902.22    348.73 o
   7  15  10     3665.96     3504.01    419.99 o
   8  15  10     2955.35     2074.82    413.13 o
   9  15  10     3448.62     2892.98    614.71 o
  10  15  10     1806.73     1534.58    624.36 o
 -13  16  10      343.95      -24.69    979.21 o
 -12  16  10     3255.01     3014.47   1671.80 o
 -11  16  10      202.96       -5.75    542.95 o
 -10  16  10     3751.08     4934.32   1130.67 o
  -9  16  10     1150.94      820.45   1028.58 o
  -8  16  10      300.41      642.53    476.68 o
  -7  16  10        0.66     -354.01    395.92 o
  -6  16  10    19906.92    19746.59   2906.48 o
  -5  16  10      553.49      375.78    596.25 o
  -4  16  10     8147.54     8560.00    720.65 o
  -3  16  10    12026.82    13459.61    726.57 o
  -2  16  10    15010.22    15228.56    885.88 o
  -1  16  10      903.30      424.15    270.84 o
   0  16  10    22120.71    24240.75    909.19 o
   1  16  10    12852.62    13693.00    741.61 o
   2  16  10      219.21      383.64    301.87 o
   3  16  10     3911.08     4058.74    472.42 o
   4  16  10     1252.35      930.57    351.90 o
   5  16  10      412.25     -196.61    328.67 o
   6  16  10      258.66     1058.22    357.07 o
   7  16  10      191.98      701.22    382.51 o
   8  16  10     2756.34     2970.08    565.17 o
   9  16  10      352.40     -440.41    440.41 o
  10  16  10      213.60     -120.71    517.46 o
 -12  17  10      875.42     1098.54    672.17 o
 -11  17  10      522.99     1019.07    621.41 o
 -10  17  10     2198.53     1859.54    638.33 o
  -9  17  10     1284.20     1475.23    585.33 o
  -8  17  10     2380.59     1344.00    534.50 o
  -7  17  10      963.80      737.39    456.18 o
  -6  17  10     1351.97     1569.78    492.69 o
  -5  17  10        3.03      225.00    385.50 o
  -4  17  10     3521.31     3177.97    621.17 o
  -3  17  10       42.80      122.33    442.71 o
  -2  17  10    12974.93    12814.42   1179.02 o
  -1  17  10      401.67      572.52    289.38 o
   0  17  10    11386.31    11602.30    696.52 o
   1  17  10      756.31      811.71    444.61 o
   2  17  10     2368.22     2084.58    382.09 o
   3  17  10     1848.88     1267.30    363.66 o
   4  17  10     5855.62     5639.45    555.51 o
   5  17  10     2149.56     2211.84    399.58 o
   6  17  10      150.69      798.70    346.25 o
   7  17  10    10016.20    10303.85    709.64 o
   8  17  10       27.57     -146.59    370.24 o
   9  17  10      236.85      707.34    505.72 o
 -11  18  10      274.95      647.55    612.34 o
 -10  18  10       41.54      511.10    673.42 o
  -9  18  10     7474.94     7618.42    874.15 o
  -8  18  10     1828.14     1831.13    585.48 o
  -7  18  10     1199.29      279.74   1182.92 o
  -6  18  10     2233.91     2053.32    547.61 o
  -5  18  10    35553.55    34980.29   1606.91 o
  -4  18  10      793.95     1454.15    571.33 o
  -3  18  10    14485.90    14395.39    921.89 o
  -2  18  10     9608.23    10387.26   2048.15 o
  -1  18  10    13736.55    13814.37    758.48 o
   0  18  10     1282.43      917.82    300.50 o
   1  18  10    18710.89    19853.48   1235.27 o
   2  18  10    14035.38    14881.97    795.83 o
   3  18  10      290.77      122.69    298.42 o
   4  18  10     8545.01     9192.94    651.13 o
   5  18  10     3259.85     3128.08    436.96 o
   6  18  10      308.70      286.71    340.13 o
   7  18  10      759.02      513.96    399.75 o
   8  18  10     6575.27     5440.53    634.11 o
 -10  19  10      365.30      732.11    570.91 o
  -9  19  10     6509.09     6354.94    841.09 o
  -8  19  10        1.43     -448.52    965.31 o
  -7  19  10     3278.33     2933.88    620.27 o
  -6  19  10     6498.10     7023.94    768.08 o
  -5  19  10       58.22      337.77    420.64 o
  -4  19  10     4177.19     3790.31    585.30 o
  -3  19  10     6971.39     7280.98    685.40 o
  -2  19  10     4584.28     4889.48    630.02 o
  -1  19  10     1490.21     1062.46    336.64 o
   0  19  10    11570.38    11430.44    629.37 o
   1  19  10      717.25      645.25    293.83 o
   2  19  10      112.46       25.87    475.16 o
   3  19  10     2119.09     2405.23    377.00 o
   4  19  10     3083.04     2521.03    390.41 o
   5  19  10     5838.01     5627.13    527.09 o
   6  19  10     9951.10    10416.41    700.83 o
   7  19  10      417.62      319.39    373.81 o
  -9  20  10     2602.59     1889.85    641.03 o
  -8  20  10     7165.53     7973.42    875.44 o
  -7  20  10     6736.28     6667.19    805.88 o
  -6  20  10     4581.92     4594.69   1250.50 o
  -5  20  10       13.83      -42.59    404.54 o
  -4  20  10     3673.05     2591.80    537.74 o
  -3  20  10     6767.39     5047.07   1034.33 o
  -2  20  10      122.97     -246.76    347.55 o
  -1  20  10     2681.32     3312.10    446.32 o
   0  20  10      184.05      538.53    462.96 o
   1  20  10     7041.41     7309.06    805.84 o
   2  20  10     2136.04     2382.75    594.55 o
   3  20  10     1684.53     1891.21    879.58 o
   4  20  10     1797.05     1988.84   1334.37 o
   5  20  10     7124.98     6788.25   1147.66 o
   6  20  10    13288.58    15276.88   1144.24 o
  -8  21  10     3156.02     3503.87    742.87 o
  -7  21  10     4422.87     4516.09   1820.87 o
  -6  21  10      919.11     1251.60    844.05 o
  -5  21  10        5.56     -566.65    956.69 o
  -4  21  10     3483.15     3748.24    593.42 o
  -3  21  10    11475.64    11487.09   1042.48 o
  -2  21  10     1850.78     1731.12    939.43 o
  -1  21  10     9149.95     8861.32   1486.79 o
   0  21  10      329.87      500.55    433.04 o
   1  21  10      602.77      -46.67    411.99 o
   2  21  10    10145.95     9977.39    906.88 o
   3  21  10     9047.88     8419.20    893.99 o
   4  21  10     3110.61     2222.82    646.39 o
   5  21  10     8881.57     9456.13    965.49 o
  -6  22  10      199.10      318.31    531.36 o
  -5  22  10      219.17     1142.22    556.45 o
  -4  22  10    11470.08    12927.06    964.51 o
  -3  22  10      815.15      824.46    469.75 o
  -2  22  10     2274.52     1602.43    749.20 o
  -1  22  10      136.35      412.02    650.10 o
   0  22  10     3502.37     3735.79    672.55 o
   1  22  10     4728.09     4076.33    600.67 o
   2  22  10      210.95      449.67    532.53 o
   3  22  10     2925.92     3070.28    854.33 o
  -4  23  10    10099.75     8632.39   1128.67 o
  -3  23  10     4274.64     4420.40   1888.93 o
  -2  23  10    13086.08    11981.39   1273.65 o
  -1  23  10     2902.35     2199.65   1374.16 o
   0  23  10     1288.77      586.41   1260.56 o
 -17   0  11      576.88      582.00    706.06 o
 -16   0  11      472.48      854.26    660.08 o
 -15   0  11     2219.20     1295.33   1563.48 o
 -14   0  11    27132.34    26229.79   1615.64 o
 -13   0  11     1426.32     2158.56    649.02 o
 -12   0  11    44986.66    43863.75   2074.07 o
 -11   0  11    33899.32    35194.22   2199.04 o
 -10   0  11      583.01       93.35    384.36 o
  -9   0  11     3983.98     4405.85   1138.34 o
  -8   0  11    74410.03    80713.75   2316.53 o
  -7   0  11     3503.72     3206.64    522.87 o
  -6   0  11    47131.15    48496.42   1960.02 o
  -5   0  11    79439.94    80195.41   2853.81 o
  -4   0  11    11930.88    13023.78   1994.37 o
  -3   0  11     9606.71     8900.48    696.01 o
  -2   0  11    16093.41    14797.19    890.96 o
  -1   0  11   258533.28   254074.53   7822.27 o
   0   0  11      121.64      209.81    297.22 o
   1   0  11    41561.70    44178.82   1779.67 o
   2   0  11     2666.11     2854.64    840.69 o
   3   0  11    35388.51    35037.63   1287.52 o
   4   0  11    38814.96    39905.98   1432.33 o
   5   0  11     1159.11      938.03    440.83 o
   6   0  11      651.31      860.11    476.50 o
   7   0  11     1829.46     1725.42    538.50 o
   8   0  11    57325.76    56712.41   2417.04 o
   9   0  11      464.61     -288.14    480.90 o
  10   0  11       67.14      304.79    975.38 o
  11   0  11     5866.69     6575.79   1953.15 o
  12   0  11     3246.14     3243.50    846.84 o
  13   0  11    12439.57    10085.46   1670.84 o
 -17   1  11     3474.79     2904.15    740.77 o
 -16   1  11     1876.57     1751.74    518.30 o
 -15   1  11     2311.88     2729.90    529.93 o
 -14   1  11     2967.60     3265.69    504.93 o
 -13   1  11     4115.56     4306.39    531.77 o
 -12   1  11     4013.39     3750.85    483.37 o
 -11   1  11      463.39      531.90    309.98 o
 -10   1  11      170.71      406.59    278.24 o
  -9   1  11     4778.64     4732.62    453.64 o
  -8   1  11     7781.48     7683.06    401.92 o
  -7   1  11     4478.37     4031.72    395.98 o
  -6   1  11     1538.37     2088.71    315.84 o
  -5   1  11       16.54     -181.69    181.69 o
  -4   1  11     9566.81     9566.85    515.08 o
  -3   1  11    12759.12    11916.19    562.80 o
  -2   1  11     3350.39     3506.32    567.49 o
  -1   1  11      743.53     1194.44    261.08 o
   0   1  11      740.04      981.75    248.28 o
   1   1  11     1297.41     1464.31    267.95 o
   2   1  11     7826.44     8198.63    490.08 o
   3   1  11     4085.46     4458.32    530.31 o
   4   1  11      194.45      317.91    232.51 o
   5   1  11     8703.73     8478.12    591.64 o
   6   1  11     6773.43     6384.05    649.06 o
   7   1  11     4295.57     3933.02    467.38 o
   8   1  11       50.99      712.19    343.85 o
   9   1  11     4370.82     5523.61    652.66 o
  10   1  11       63.04      518.58    400.82 o
  11   1  11     5169.13     6242.30    676.56 o
  12   1  11      233.86      362.14    498.56 o
  13   1  11    12507.51    12452.24    960.37 o
 -17   2  11     3217.83     2060.44    571.79 o
 -16   2  11      935.28      531.51    636.05 o
 -15   2  11     2726.97     2213.93    500.20 o
 -14   2  11     4448.50     5017.78    579.67 o
 -13   2  11     1766.37     2313.39    447.38 o
 -12   2  11    24688.67    25066.21   1050.18 o
 -11   2  11      358.89      833.38    320.60 o
 -10   2  11      257.74      280.67    285.58 o
  -9   2  11    48138.05    47049.32   1950.95 o
  -8   2  11    38440.60    36327.88   1173.60 o
  -7   2  11    13316.21    13143.82    643.56 o
  -6   2  11     4302.05     4849.27    412.86 o
  -5   2  11    85066.73    83798.10   2089.53 o
  -4   2  11    44775.36    42945.38   1295.76 o
  -3   2  11     5523.52     5422.61    396.34 o
  -2   2  11    18251.99    17543.17    691.32 o
  -1   2  11    11417.04    11477.50    550.06 o
   0   2  11    44100.36    45222.56   1270.70 o
   1   2  11      649.86      840.48    242.41 o
   2   2  11     5688.67     6261.62    402.81 o
   3   2  11     5490.00     5507.20    401.40 o
   4   2  11    13697.54    12773.61    579.70 o
   5   2  11      624.19      445.35    261.36 o
   6   2  11        3.84      339.22    291.74 o
   7   2  11       89.40      382.32    305.68 o
   8   2  11     1246.87     1097.42    370.07 o
   9   2  11     6359.94     5694.66    593.41 o
  10   2  11     1152.84     1145.24    431.22 o
  11   2  11     3734.50     4557.41    695.62 o
  12   2  11     3786.03     3894.10    629.88 o
  13   2  11     4879.23     5639.17    748.62 o
 -17   3  11      162.69     -163.47    733.87 o
 -16   3  11     2454.74     1242.41    563.25 o
 -15   3  11     9012.45     8149.12    732.98 o
 -14   3  11      666.77       63.65    368.22 o
 -13   3  11       12.76      348.32    335.15 o
 -12   3  11     3030.59     2844.28    455.58 o
 -11   3  11     2145.71     2007.84    393.45 o
 -10   3  11      184.66     -123.95    260.04 o
  -9   3  11     1454.09     1659.67    338.00 o
  -8   3  11     2983.86     3119.98    431.69 o
  -7   3  11    13348.97    13589.35    798.77 o
  -6   3  11      165.54      272.12    309.10 o
  -5   3  11      306.69       44.08    209.89 o
  -4   3  11    21433.28    21773.65    790.02 o
  -3   3  11    24537.94    25743.68    861.50 o
  -2   3  11     8156.68     8583.61    898.25 o
  -1   3  11    16900.31    16609.90    904.61 o
   0   3  11     6279.56     6930.43    437.66 o
   1   3  11      433.69      864.90    255.64 o
   2   3  11    32500.36    31450.15    908.62 o
   3   3  11     7686.42     8427.58    933.67 o
   4   3  11    11435.56    10840.36    624.71 o
   5   3  11     7563.60     7847.55    476.35 o
   6   3  11     4759.98     4781.35    471.90 o
   7   3  11     6801.40     6854.00    699.15 o
   8   3  11    13835.75    15634.64    821.22 o
   9   3  11     1874.04     1962.13    492.71 o
  10   3  11      459.20      173.10    404.11 o
  11   3  11     5504.56     5578.10    678.10 o
  12   3  11      174.60      215.86    482.42 o
  13   3  11    10992.19    10404.41    932.42 o
 -17   4  11     3248.90     2986.02    709.66 o
 -16   4  11      335.56      194.06    430.23 o
 -15   4  11    15666.79    15214.97    928.48 o
 -14   4  11    12714.44    11982.93    794.26 o
 -13   4  11     5651.63     6216.24    601.70 o
 -12   4  11    20630.41    20003.51    929.67 o
 -11   4  11     9616.77     8871.97    736.67 o
 -10   4  11      515.97      376.22    279.99 o
  -9   4  11     4254.17     4120.02    431.64 o
  -8   4  11     1997.98     1880.59    323.24 o
  -7   4  11     1036.42     1152.07    204.34 o
  -6   4  11     9734.47    10112.09    670.56 o
  -5   4  11    11059.19    10816.93    553.69 o
  -4   4  11    82798.95    82470.34   2048.73 o
  -3   4  11    10897.61    11230.17    543.45 o
  -2   4  11      270.05      510.97    214.29 o
  -1   4  11     5286.44     5009.86    384.51 o
   0   4  11   145089.58   139362.91   3191.74 o
   1   4  11      725.71      936.07    267.50 o
   2   4  11    69845.70    66411.17   1561.66 o
   3   4  11     1266.28     1088.27    343.63 o
   4   4  11      499.10     1005.91    283.96 o
   5   4  11      303.29      178.54    252.48 o
   6   4  11    45379.26    45671.43   1244.40 o
   7   4  11       21.78       83.88    257.89 o
   8   4  11     1784.44     2437.34    433.96 o
   9   4  11      427.77      235.16    377.84 o
  10   4  11     4831.30     3672.91    565.99 o
  11   4  11     2114.50     2002.57    525.71 o
  12   4  11        0.03        7.89    544.12 o
  13   4  11     4858.34     4889.17    711.85 o
 -17   5  11     5949.03     5526.37    715.08 o
 -16   5  11        9.57     -354.47    413.77 o
 -15   5  11    21281.34    20597.45   1065.63 o
 -14   5  11      201.32      -69.95    340.44 o
 -13   5  11      403.17      604.15    382.60 o
 -12   5  11       79.07      531.99    335.10 o
 -11   5  11    20473.76    17618.97    841.20 o
 -10   5  11       38.34     -172.90    251.08 o
  -9   5  11      654.38      828.67    295.38 o
  -8   5  11     1819.74     1684.40    461.02 o
  -7   5  11     7452.00     6515.09    468.68 o
  -6   5  11      334.03      320.86    175.70 o
  -5   5  11        1.59     -126.21    165.20 o
  -4   5  11     4687.23     5233.68    350.25 o
  -3   5  11        5.17     -197.03    197.03 o
  -2   5  11     7563.84     7827.10    504.61 o
  -1   5  11    23269.47    22739.10    796.49 o
   0   5  11     1785.61     2091.03    285.94 o
   1   5  11      187.00      148.60    192.52 o
   2   5  11    23331.82    24670.86    782.45 o
   3   5  11     9762.83     9157.74    525.08 o
   4   5  11      557.08      692.96    280.48 o
   5   5  11    29592.29    28889.34   1010.05 o
   6   5  11     6449.75     6890.00    496.42 o
   7   5  11        5.68       81.97    238.71 o
   8   5  11     6999.72     6956.85    638.54 o
   9   5  11    10902.96    11034.47    783.24 o
  10   5  11     3635.51     3703.19    575.52 o
  11   5  11     2948.18     3762.62    601.54 o
  12   5  11       58.24      519.47    492.99 o
  13   5  11     3839.80     3310.63    627.08 o
 -16   6  11      639.15      919.51    477.51 o
 -15   6  11    26073.15    26122.87   1198.36 o
 -14   6  11    41668.52    40437.34   1467.37 o
 -13   6  11    27111.07    29331.75   1186.58 o
 -12   6  11    37942.73    40925.91   2818.37 o
 -11   6  11     7925.11     8355.41    980.37 o
 -10   6  11      274.12      393.37    293.41 o
  -9   6  11     3541.21     2770.27    384.29 o
  -8   6  11    14127.35    14580.31    696.60 o
  -7   6  11      335.50      451.13    248.61 o
  -6   6  11    12134.22    12508.77    497.77 o
  -5   6  11    21274.47    20968.58    669.32 o
  -4   6  11    41893.13    42318.10   1078.32 o
  -3   6  11      961.61      729.85    211.74 o
  -2   6  11    34036.88    33812.14    927.05 o
  -1   6  11       62.59     -161.84    161.84 o
   0   6  11     8036.82     8694.33    439.54 o
   1   6  11     3338.79     3406.36    295.80 o
   2   6  11   102618.53    98989.12   1995.45 o
   3   6  11       46.37       66.23    204.89 o
   4   6  11     1468.90     1281.56    279.72 o
   5   6  11     7085.98     7670.00    483.57 o
   6   6  11    92654.33    93213.12   2176.77 o
   7   6  11      786.32      965.18    369.31 o
   8   6  11     5457.63     4937.47    562.30 o
   9   6  11        4.90        1.80    362.73 o
  10   6  11       68.71      396.94    413.11 o
  11   6  11     4746.74     5087.45    660.30 o
  12   6  11     2375.25     2669.78    627.11 o
  13   6  11     3769.00     4027.15   1087.39 o
 -16   7  11     5104.13     3858.38    736.35 o
 -15   7  11      349.95      524.74    435.09 o
 -14   7  11     2168.14     2413.67    493.40 o
 -13   7  11      233.04      200.03    375.33 o
 -12   7  11    13586.37    13972.45   1396.77 o
 -11   7  11    10256.36    10543.42    674.64 o
 -10   7  11     5078.82     5589.86    500.39 o
  -9   7  11    10266.33    10717.00    787.28 o
  -8   7  11     1552.02      997.78    299.72 o
  -7   7  11       97.94      -54.03    213.85 o
  -6   7  11    11168.87    11181.74    573.97 o
  -5   7  11    26886.92    27546.62    799.19 o
  -4   7  11      185.18     -121.14    167.35 o
  -3   7  11      784.98      662.06    204.83 o
  -2   7  11    16313.38    14986.41    559.52 o
  -1   7  11     6259.98     6506.83    380.38 o
   0   7  11      186.59      401.93    195.47 o
   1   7  11    10267.04    10404.23    453.15 o
   2   7  11        2.97       86.67    195.21 o
   3   7  11     2790.51     3751.09    361.50 o
   4   7  11       17.74      -64.56    201.25 o
   5   7  11      316.62      577.25    261.98 o
   6   7  11     8040.45     6985.92    573.86 o
   7   7  11    23564.19    24540.22   1535.68 o
   8   7  11      412.05      364.30    393.23 o
   9   7  11      103.24      -67.23    347.00 o
  10   7  11    16546.04    14698.89    924.38 o
  11   7  11     5900.30     6122.78    703.63 o
  12   7  11     2127.26      943.43    511.40 o
  13   7  11     1749.47     1527.10    579.89 o
 -16   8  11     6131.02     5502.80    821.97 o
 -15   8  11    23983.08    25843.41   1934.42 o
 -14   8  11     8245.88     8300.74    774.97 o
 -13   8  11     2174.46     2548.62    487.15 o
 -12   8  11    19270.81    19009.09   1156.16 o
 -11   8  11     3914.88     4342.66    496.91 o
 -10   8  11      272.20      214.91    282.55 o
  -9   8  11    14313.70    13626.88    847.88 o
  -8   8  11      879.36      897.11    294.31 o
  -7   8  11     6303.60     6363.11    463.67 o
  -6   8  11     1209.04     1101.66    211.03 o
  -5   8  11     5383.43     5508.13    370.02 o
  -4   8  11    23696.86    23132.27    713.37 o
  -3   8  11    45731.10    43659.17   1104.03 o
  -2   8  11      240.40      309.06    185.55 o
  -1   8  11    28773.44    28709.68    993.45 o
   0   8  11    22410.23    21168.10    643.03 o
   1   8  11    23690.91    23142.79    685.80 o
   2   8  11     4973.29     5372.43    368.49 o
   3   8  11     2783.47     3048.21    316.55 o
   4   8  11      569.27      149.61    264.25 o
   5   8  11     1453.35     1590.88    625.26 o
   6   8  11    31436.34    30141.12   1141.31 o
   7   8  11        3.08     -288.00    288.00 o
   8   8  11     2414.94     2798.17    480.50 o
   9   8  11      362.11      104.15    352.96 o
  10   8  11    34691.31    39304.07   1500.13 o
  11   8  11     5149.56     4539.17    633.54 o
  12   8  11     7219.54     7345.25    791.28 o
 -16   9  11      188.83      184.62    644.50 o
 -15   9  11      781.25     -112.64    598.62 o
 -14   9  11      362.63       10.27    442.58 o
 -13   9  11      155.25      515.38    363.78 o
 -12   9  11       42.73       51.79    313.79 o
 -11   9  11       53.37      467.89    317.63 o
 -10   9  11       13.72      199.64    294.97 o
  -9   9  11      267.60     -425.33    513.19 o
  -8   9  11     1643.59     1030.26    341.62 o
  -7   9  11      247.46     -216.27    243.93 o
  -6   9  11     8336.97     8299.49    812.12 o
  -5   9  11      670.63      459.84    195.68 o
  -4   9  11     7169.55     6878.37    377.38 o
  -3   9  11     1435.58     1337.84    228.99 o
  -2   9  11     4749.78     4927.31    428.20 o
  -1   9  11     1378.92     1159.19    221.77 o
   0   9  11    15904.65    16780.28    558.87 o
   1   9  11     4117.54     4010.74    357.93 o
   2   9  11      175.69      369.93    246.77 o
   3   9  11     2012.07     3072.14    381.87 o
   4   9  11      697.94     1047.34    319.65 o
   5   9  11    32333.99    30215.28   1105.11 o
   6   9  11      562.87      538.15    321.01 o
   7   9  11    10525.76    10224.35    705.13 o
   8   9  11     2284.71     1907.69    690.15 o
   9   9  11      682.79     1098.15    435.39 o
  10   9  11     3551.26     3509.29    584.55 o
  11   9  11     2029.94     1656.71    526.33 o
  12   9  11      127.85      -71.74    452.30 o
 -15  10  11     7239.88     7009.08   1073.91 o
 -14  10  11      509.44     1738.27    683.63 o
 -13  10  11     2659.71     2698.28    697.70 o
 -12  10  11     3241.04     3613.90    559.50 o
 -11  10  11     2433.19     1673.10    517.75 o
 -10  10  11     2673.01     2138.03    373.98 o
  -9  10  11     6606.05     6787.41    654.45 o
  -8  10  11    12487.96    12192.24    643.66 o
  -7  10  11     3500.93     3350.22    379.68 o
  -6  10  11    17318.89    17932.36    618.40 o
  -5  10  11     1332.08      936.37    215.56 o
  -4  10  11      286.34      155.47    175.13 o
  -3  10  11     4848.04     4659.80    324.10 o
  -2  10  11    10548.48    11096.85    656.53 o
  -1  10  11     7124.95     7039.21    454.93 o
   0  10  11     1406.13     1428.71    293.96 o
   1  10  11     4761.19     4627.51    373.76 o
   2  10  11      380.04      451.12    252.24 o
   3  10  11      616.66      344.97    266.63 o
   4  10  11      190.52      130.58    270.67 o
   5  10  11    11350.97    11883.44    689.21 o
   6  10  11     1584.72     1779.01    435.29 o
   7  10  11      163.56      173.64    334.35 o
   8  10  11       21.32      -88.70    334.34 o
   9  10  11    12825.00    12858.63    859.49 o
  10  10  11    10281.66    10726.54    908.71 o
  11  10  11      980.93     1434.20    522.42 o
  12  10  11     5041.13     5438.54    739.90 o
 -15  11  11      469.33      491.87    655.64 o
 -14  11  11     4840.42     5123.50    918.13 o
 -13  11  11     1674.29      817.23    730.46 o
 -12  11  11     2144.98     1298.58    590.93 o
 -11  11  11     3192.90     3208.32    704.87 o
 -10  11  11     2507.21     2414.06    456.93 o
  -9  11  11     7783.13     6937.73    611.52 o
  -8  11  11      278.98        8.53    284.35 o
  -7  11  11     2741.60     2160.32    576.25 o
  -6  11  11     4256.44     3501.74    455.20 o
  -5  11  11     2482.39     2563.60    314.99 o
  -4  11  11     2065.68     1381.95    418.27 o
  -3  11  11    15178.55    15411.28    714.78 o
  -2  11  11     3366.78     3466.66    353.68 o
  -1  11  11    11450.82    10784.21    686.14 o
   0  11  11     6532.12     7312.54    443.52 o
   1  11  11       49.53      -80.69    202.41 o
   2  11  11     2890.64     2841.26    356.35 o
   3  11  11    18011.71    16996.27    760.47 o
   4  11  11     6080.27     5753.20    493.30 o
   5  11  11     2104.36     1397.80    364.92 o
   6  11  11    15060.59    14458.83    933.95 o
   7  11  11     1711.35     1352.33    395.98 o
   8  11  11      225.39       92.68    352.95 o
   9  11  11        5.38     -273.59    371.10 o
  10  11  11     4453.85     4308.89    616.30 o
  11  11  11       13.07      561.72    498.08 o
 -15  12  11      314.15      122.96    642.74 o
 -14  12  11       12.62      739.86    607.23 o
 -13  12  11      114.22      382.71    600.56 o
 -12  12  11      660.11      876.68    587.93 o
 -11  12  11    23053.26    22945.46   4034.28 o
 -10  12  11     1496.17      826.45    522.29 o
  -9  12  11      125.33       53.15    357.77 o
  -8  12  11     4887.71     5052.23    524.37 o
  -7  12  11    28219.62    29104.23   1154.88 o
  -6  12  11    28782.03    28559.94   1126.65 o
  -5  12  11    29487.29    29076.68    947.90 o
  -4  12  11      849.36     1050.73    274.84 o
  -3  12  11     3729.58     3881.80    364.06 o
  -2  12  11     9255.34     9717.95    528.34 o
  -1  12  11    82753.95    85285.00   2140.99 o
   0  12  11     2624.71     2571.92    317.72 o
   1  12  11    12872.97    12999.32    579.26 o
   2  12  11    10272.30    10501.56    583.53 o
   3  12  11     1625.72     1383.66    323.39 o
   4  12  11      330.27      224.91    277.61 o
   5  12  11     7810.59     6769.78    552.76 o
   6  12  11     5072.56     5495.71    822.70 o
   7  12  11     9483.55     9698.48    697.21 o
   8  12  11     3815.95     3406.86    507.40 o
   9  12  11     9914.22     9885.17    798.49 o
  10  12  11       27.13     -331.50    387.49 o
  11  12  11     2743.50     2913.65    620.88 o
 -14  13  11     1079.06     1775.62    747.30 o
 -13  13  11      837.34      840.38    624.85 o
 -12  13  11     2222.78     1812.81    634.47 o
 -11  13  11     8755.84     6891.70   1094.72 o
 -10  13  11      192.52      -61.25    440.05 o
  -9  13  11    16561.79    16287.50   1157.86 o
  -8  13  11     1715.35     1161.38    503.75 o
  -7  13  11     1356.47     1180.44    359.42 o
  -6  13  11     5049.84     4410.88    570.20 o
  -5  13  11     7439.68     7777.80    756.57 o
  -4  13  11     2573.03     2153.74    440.68 o
  -3  13  11    17239.86    16719.37    685.72 o
  -2  13  11     1109.80      981.55    269.01 o
  -1  13  11      715.37      756.00    252.93 o
   0  13  11      217.30      169.63    209.89 o
   1  13  11      166.73      248.83    221.97 o
   2  13  11     3197.22     2718.45    428.09 o
   3  13  11       55.94      200.88    262.85 o
   4  13  11        7.96      160.42    272.25 o
   5  13  11    34401.24    35133.84   1227.14 o
   6  13  11      935.70      716.33    337.74 o
   7  13  11     4266.66     3753.06    516.13 o
   8  13  11      225.06      -97.24    409.46 o
   9  13  11    15022.07    15809.41    925.37 o
  10  13  11     5491.58     5760.46    674.32 o
  11  13  11     6541.45     6353.31    810.58 o
 -14  14  11       27.46     -607.23    607.23 o
 -13  14  11    10633.78    11570.40   1185.80 o
 -12  14  11     2836.72     3022.03    708.34 o
 -11  14  11      539.07      302.43    511.19 o
 -10  14  11       15.81      597.74    503.76 o
  -9  14  11     3921.56     3742.51    687.15 o
  -8  14  11     1118.44      732.85    466.33 o
  -7  14  11    19122.51    19684.48   1190.08 o
  -6  14  11        2.57      -31.21    343.07 o
  -5  14  11    24761.28    25439.33    885.96 o
  -4  14  11     7672.85     8150.95    495.10 o
  -3  14  11    17427.10    17508.01    864.63 o
  -2  14  11     6950.21     7116.23    462.30 o
  -1  14  11     3148.08     3128.18    356.04 o
   0  14  11    12206.43    13333.10    906.25 o
   1  14  11     3071.13     3103.09    348.66 o
   2  14  11    15486.65    16161.30    926.83 o
   3  14  11     1141.40      910.99    345.54 o
   4  14  11     2898.33     3067.32    514.63 o
   5  14  11       89.44      422.07    316.37 o
   6  14  11      325.88      147.83    331.50 o
   7  14  11     6406.52     6742.94    782.30 o
   8  14  11    11822.80    11891.37    871.09 o
   9  14  11    13755.86    12210.36    827.62 o
  10  14  11     1238.25      701.70    480.47 o
 -13  15  11     4367.20     3539.70    793.00 o
 -12  15  11     3654.82     3062.77    981.61 o
 -11  15  11      326.12      281.79    548.12 o
 -10  15  11       65.89     -615.62    742.44 o
  -9  15  11      367.72      388.20    670.54 o
  -8  15  11      223.73      223.62    442.73 o
  -7  15  11        2.88      301.90    419.93 o
  -6  15  11     1836.77     1492.43    469.60 o
  -5  15  11      132.95      345.26    440.48 o
  -4  15  11        0.83     -256.24    263.66 o
  -3  15  11      165.32     -161.27    264.25 o
  -2  15  11     6064.47     8063.72    585.05 o
  -1  15  11      224.12      305.98    246.51 o
   0  15  11      764.39      767.41    244.61 o
   1  15  11     2779.88     3054.78    511.44 o
   2  15  11       45.38     -286.96    286.96 o
   3  15  11     1314.28     1165.96    318.61 o
   4  15  11     3305.44     3073.38    418.13 o
   5  15  11     6542.79     6307.63    545.69 o
   6  15  11     1087.22      788.10    376.76 o
   7  15  11     8533.97     7404.86    554.82 o
   8  15  11     9520.54     9414.84    720.39 o
   9  15  11     2047.65     2639.79    632.29 o
 -12  16  11     7262.49     5672.43    916.16 o
 -11  16  11    22049.91    19384.03   2166.44 o
 -10  16  11      710.39      390.96    514.29 o
  -9  16  11     1080.21     1414.46    799.00 o
  -8  16  11      284.35      250.66    509.50 o
  -7  16  11     1117.75      992.54    477.49 o
  -6  16  11      621.84     1339.85    468.48 o
  -5  16  11        4.08      -95.07    355.35 o
  -4  16  11    21204.73    20537.48    942.73 o
  -3  16  11     3688.78     3167.91    633.84 o
  -2  16  11     2065.34     1337.58    340.26 o
  -1  16  11     4932.15     4536.19    485.24 o
   0  16  11    23841.86    22925.82    916.60 o
   1  16  11     1065.86     1127.75    317.93 o
   2  16  11    37458.96    38112.46   2364.37 o
   3  16  11     2228.90     2657.37    436.72 o
   4  16  11      184.20      262.46    394.09 o
   5  16  11     1596.43     1792.83    580.39 o
   6  16  11    26495.06    26417.32   1093.32 o
   7  16  11      265.81      401.23    369.00 o
   8  16  11       89.16     -363.10    363.10 o
   9  16  11     5033.66     4857.97    739.89 o
 -12  17  11        6.22      341.07    656.44 o
 -11  17  11    14102.25    13374.84   1195.10 o
 -10  17  11     1269.54      929.02    884.79 o
  -9  17  11     3524.37     3208.27    685.39 o
  -8  17  11      103.20     -100.95    448.37 o
  -7  17  11       43.78     -155.44    422.41 o
  -6  17  11      799.49      555.04    881.44 o
  -5  17  11     1080.74     1600.23   1039.60 o
  -4  17  11       57.23      115.13    720.39 o
  -3  17  11    12236.42    13637.42    769.61 o
  -2  17  11     2785.44     3071.12    434.15 o
  -1  17  11     3605.14     2975.42    412.12 o
   0  17  11     1575.64     1952.99    350.40 o
   1  17  11      829.18      365.35    295.30 o
   2  17  11      104.11      -35.23    585.37 o
   3  17  11     4616.26     4754.43    745.22 o
   4  17  11      611.55      573.76    386.77 o
   5  17  11     3426.86     3060.65    492.03 o
   6  17  11      447.86      609.04    514.06 o
   7  17  11       57.94      303.18    545.15 o
   8  17  11     8354.21     9023.34    725.25 o
 -11  18  11      180.90      -79.52    580.66 o
 -10  18  11     1446.04     1659.86    664.36 o
  -9  18  11    11757.08    10810.86   1462.83 o
  -8  18  11      193.57     -439.71    461.45 o
  -7  18  11     4307.65     3846.71   1430.71 o
  -6  18  11     1018.15      197.48    782.70 o
  -5  18  11     2027.05     2028.56    541.98 o
  -4  18  11     2617.31     2806.35    538.63 o
  -3  18  11      676.26      657.89    346.42 o
  -2  18  11    18809.06    18932.70    924.27 o
  -1  18  11        7.40     -178.61    279.54 o
   0  18  11      137.25      439.06    300.59 o
   1  18  11     5670.74     5808.66    600.91 o
   2  18  11    14346.54    13438.28   1269.72 o
   3  18  11    14695.71    15799.30   1391.73 o
   4  18  11     7115.96     6049.28    596.80 o
   5  18  11       59.92     -159.80    324.43 o
   6  18  11    18738.46    18158.15   1003.86 o
   7  18  11     6872.64     7513.54    891.61 o
 -10  19  11     2810.19     1757.94   1076.99 o
  -9  19  11     4247.43     3956.02    760.53 o
  -8  19  11     2646.75     2222.53    634.55 o
  -7  19  11       85.70     -142.73    407.43 o
  -6  19  11     1406.02      836.10    537.30 o
  -5  19  11    14690.27    15643.77   2228.27 o
  -4  19  11     1544.84     1958.78    896.77 o
  -3  19  11       75.82     -114.23    374.49 o
  -2  19  11    12323.79    12351.06    759.29 o
  -1  19  11     1751.81     1798.86    447.70 o
   0  19  11     1429.73     1448.81    430.41 o
   1  19  11      800.90      354.33    302.88 o
   2  19  11      284.34       91.37    369.72 o
   3  19  11     1387.83     1379.04    505.35 o
   4  19  11     8845.31     9244.45    795.49 o
   5  19  11     1694.87      970.08    380.81 o
   6  19  11     1124.60     1767.85    639.62 o
  -9  20  11    17008.65    17116.15   1293.08 o
  -8  20  11     1704.51     1192.61    803.31 o
  -7  20  11     4994.35     5261.92    754.04 o
  -6  20  11       86.11     -310.57    465.27 o
  -5  20  11     2850.37     3445.53    639.65 o
  -4  20  11     7181.31     6708.19    988.80 o
  -3  20  11     6165.83     6450.25   1397.16 o
  -2  20  11        0.15     -119.12    320.41 o
  -1  20  11     2656.67     2760.61    450.72 o
   0  20  11    20838.12    20681.97    982.07 o
   1  20  11     7053.45     8102.75    871.61 o
   2  20  11      250.36      104.02    512.33 o
   3  20  11     2249.25     1493.88    572.05 o
   4  20  11    12236.55    13150.13   1060.20 o
   5  20  11      181.32      649.14    816.83 o
  -7  21  11     1605.38     1937.20    639.58 o
  -6  21  11     2345.11     3280.93    677.36 o
  -5  21  11       39.22     -143.12    442.88 o
  -4  21  11     1109.30     2084.62    524.16 o
  -3  21  11     1289.33     1331.63    479.34 o
  -2  21  11    17052.39    16855.43   2620.34 o
  -1  21  11    13484.01    15815.69   1979.04 o
   0  21  11     9337.31    11334.83   2137.20 o
   1  21  11     1124.94      972.57    484.04 o
   2  21  11     3542.86     3035.88    569.08 o
   3  21  11    12168.45    11451.10   1017.91 o
   4  21  11     3877.77     3289.92   1234.68 o
  -5  22  11      486.70     1668.08    571.55 o
  -4  22  11    10042.71    10864.81    928.91 o
  -3  22  11     2001.47     1789.71   1175.25 o
  -2  22  11      332.56     -750.59    863.70 o
  -1  22  11     1646.30     3421.25   1255.77 o
   0  22  11     5792.98     6292.94    831.37 o
   1  22  11     1125.64     1280.50    491.26 o
 -17   0  12       30.24       83.62    649.01 o
 -16   0  12     4918.29     5204.59    954.01 o
 -15   0  12    70169.91    73350.15   3159.50 o
 -14   0  12     1684.03     1345.18    589.98 o
 -13   0  12    39307.32    40622.88   2048.44 o
 -12   0  12      179.55     1453.19    564.86 o
 -11   0  12       92.45      -92.36    437.33 o
 -10   0  12    74017.68    77834.20   3010.76 o
  -9   0  12    27780.25    31270.18   1573.30 o
  -8   0  12        4.95     -305.36    355.16 o
  -7   0  12    50909.34    53050.83   2163.48 o
  -6   0  12    37374.81    37977.25   3565.04 o
  -5   0  12    17702.14    16407.29   1001.94 o
  -4   0  12    21133.91    20181.97   1114.47 o
  -3   0  12    27797.97    27598.99   1331.98 o
  -2   0  12    25069.01    24203.25   1657.42 o
  -1   0  12    46839.55    51985.58   2655.33 o
   0   0  12     1496.92     1340.93    600.56 o
   1   0  12     7408.54     5425.31    620.01 o
   2   0  12     3184.88     2418.16    762.57 o
   3   0  12     7025.04     8009.06   1380.87 o
   4   0  12    13113.33    13755.69    966.76 o
   5   0  12     1156.26     1377.39    445.37 o
   6   0  12     4683.98     4806.15   1233.72 o
   7   0  12      292.28       43.68    444.81 o
   8   0  12     2828.48     2641.52    920.26 o
   9   0  12    26750.06    28672.39   1667.46 o
  10   0  12      161.15       68.25    561.79 o
  11   0  12     2697.69     2407.09    795.54 o
  12   0  12       30.13      529.15    877.12 o
  13   0  12     3644.71     2640.95   1157.03 o
 -17   1  12        2.76       53.88    476.84 o
 -16   1  12       61.72      658.70    460.96 o
 -15   1  12     1948.14     1961.73    506.00 o
 -14   1  12      183.95      304.88    452.85 o
 -13   1  12      538.35      473.44    396.27 o
 -12   1  12      411.77      193.96    323.09 o
 -11   1  12     7652.46     7537.64    588.59 o
 -10   1  12        5.75      517.53    291.46 o
  -9   1  12      491.24      568.56    288.21 o
  -8   1  12     2784.99     3323.91    406.84 o
  -7   1  12     4826.94     4256.50    481.92 o
  -6   1  12       13.82     -194.71    194.71 o
  -5   1  12      658.41      524.53    241.62 o
  -4   1  12     2733.50     2828.22    340.69 o
  -3   1  12    14618.67    14580.31    701.50 o
  -2   1  12    58160.52    57062.48   1549.27 o
  -1   1  12     3663.83     4534.57    419.38 o
   0   1  12     8212.25     7895.51    493.92 o
   1   1  12    10811.36    10865.02    573.52 o
   2   1  12     1046.15     1184.30    288.21 o
   3   1  12      304.60      293.15    233.82 o
   4   1  12     1439.66     2030.14    433.84 o
   5   1  12     2450.82     2569.03    367.22 o
   6   1  12    16474.06    16511.55    807.20 o
   7   1  12     1829.38     2247.87    419.36 o
   8   1  12      441.94      605.98    624.84 o
   9   1  12      453.55      421.18    504.33 o
  10   1  12      709.55      324.51    400.24 o
  11   1  12     1284.56      968.57    656.28 o
  12   1  12     2504.48      961.17    576.72 o
  13   1  12      115.81       70.82    585.60 o
 -17   2  12     3030.66     4181.58    666.05 o
 -16   2  12      365.10       65.76    451.81 o
 -15   2  12    19420.06    19306.97   1048.98 o
 -14   2  12    10397.69    10705.37    855.92 o
 -13   2  12     9343.69     8869.50    686.19 o
 -12   2  12     1375.74     1028.57    372.86 o
 -11   2  12     3410.79     2458.78    673.96 o
 -10   2  12    13150.32    14367.56    976.84 o
  -9   2  12     3124.56     3559.99    423.22 o
  -8   2  12    20410.86    21546.86    879.85 o
  -7   2  12      442.92      711.81    369.16 o
  -6   2  12    47491.95    46283.07   1360.80 o
  -5   2  12     7566.65     6952.88    654.45 o
  -4   2  12    58349.44    58291.49   1895.29 o
  -3   2  12    19974.04    19609.00    759.57 o
  -2   2  12    48559.69    49104.94   1384.58 o
  -1   2  12    32795.57    32593.79   1036.63 o
   0   2  12    33532.73    32211.48   1031.31 o
   1   2  12     3124.05     3353.13    643.92 o
   2   2  12     9067.68    10123.33    567.40 o
   3   2  12    11366.56    10707.65    609.96 o
   4   2  12     4291.93     4093.63    725.13 o
   5   2  12      154.75       49.59    244.04 o
   6   2  12     5928.78     4902.68    454.93 o
   7   2  12        1.11       48.78    316.38 o
   8   2  12     2178.63     2456.07    459.27 o
   9   2  12     5622.20     6485.10    639.70 o
  10   2  12       43.44      579.54    643.85 o
  11   2  12     6569.74     7818.49    841.63 o
  12   2  12     1180.24     1509.23    514.47 o
  13   2  12      175.67     -130.94    544.89 o
 -17   3  12       39.35      463.76    493.06 o
 -16   3  12      502.85     1134.98    491.35 o
 -15   3  12        3.76      484.51    400.81 o
 -14   3  12     2823.97     3047.89    693.33 o
 -13   3  12     4498.03     4085.79    529.37 o
 -12   3  12     6220.49     5965.30    579.58 o
 -11   3  12     6331.08     6049.77    552.67 o
 -10   3  12     5983.77     5809.85    526.60 o
  -9   3  12     1002.42      628.31    420.76 o
  -8   3  12     8469.29     8984.75    578.87 o
  -7   3  12       71.95      -24.41    234.53 o
  -6   3  12       86.49      127.68    224.01 o
  -5   3  12     7416.55     8565.50    869.47 o
  -4   3  12    10713.49    11147.15    976.42 o
  -3   3  12     9415.96     8777.82    586.79 o
  -2   3  12    45982.07    45731.86   1961.37 o
  -1   3  12     4256.36     4776.06    395.78 o
   0   3  12    26421.34    24537.27    864.47 o
   1   3  12    14011.23    13453.19    638.19 o
   2   3  12     8692.46     9077.77    492.99 o
   3   3  12    11069.30    11201.36    551.84 o
   4   3  12    12659.46    13296.53    892.02 o
   5   3  12    12356.94    12144.74    670.09 o
   6   3  12     4388.95     5410.34    591.55 o
   7   3  12     3571.48     2996.84    410.94 o
   8   3  12    12987.99    14184.85    819.72 o
   9   3  12     3665.26     3102.27    765.00 o
  10   3  12        2.36     -368.02    388.84 o
  11   3  12     3488.31     4590.43    663.77 o
  12   3  12    21995.94    20667.70   1155.96 o
  13   3  12      235.16      824.26    536.75 o
 -16   4  12      273.01      -32.15    431.03 o
 -15   4  12     4637.92     4274.27    599.83 o
 -14   4  12    17465.47    18448.27   1053.76 o
 -13   4  12     4613.46     4264.16    538.54 o
 -12   4  12     6087.78     6558.60    600.30 o
 -11   4  12     1872.88     1255.19    370.28 o
 -10   4  12     7145.18     6965.87    549.75 o
  -9   4  12     5210.07     5756.75    491.95 o
  -8   4  12    43898.86    43023.67   1341.47 o
  -7   4  12      951.62     1360.86    222.81 o
[truncated: 148,033 more chars]
